# Supplementary material for: Biological Implications of Differential Expression of Mitochondrial-Shaping Proteins in Parkinson’s Disease
Source: Antioxidants (Basel). 2017 Dec 21;7(1):1. doi: 10.3390/antiox7010001 (PMC5789311; doi:10.3390/antiox7010001)
Supplement: Supplementary file 1 [file antioxidants-07-00001-s001.zip]

Archive with 3 entries (3 files):
- Supplementary tables/Supplementary Table1.xlsx
- Supplementary tables/Supplementary Table2.xlsx
- Supplementary tables/Supplementary table3.xlsx
