# Supplementary material for: Biological Implications of Differential Expression of Mitochondrial-Shaping Proteins in Parkinson’s Disease
Source: Antioxidants (Basel). 2017 Dec 21;7(1):1. doi: 10.3390/antiox7010001 (PMC5789311; doi:10.3390/antiox7010001)
Supplement: Supplementary file 1 [file antioxidants-07-00001-s001.zip › Supplementary tables/Supplementary Table1.xlsx]

## Sheet: supp.table 1
	REF.	UniProt	Gene symbol (bioDBnet)	Name	species	tissue	model	Expression level
	Choi 2004	P09936	UCHL1	Ubiquitin carboxyl-terminal hydrolase isozyme L1	homo sapiens	brain	brain	↓
	Halbgebauer2016(MAS VEM DE OUTROS ARTIGOS)	P0C0L5	C4B	Complement C4 B	homo sapiens	Brain tissue	PD	↑
	Halbgebauer2016(MAS VEM DE OUTROS ARTIGOS)	P09543	CNP	2'3'-Cyclic-nucleotide 3'-phosphodiesterase	homo sapiens	Brain tissue	PD	↑
	Halbgebauer2016(MAS VEM DE OUTROS ARTIGOS)	P06396	GSN	Gelsolin	homo sapiens	Brain tissue	PD	↑
	Halbgebauer2016(MAS VEM DE OUTROS ARTIGOS)	P09211	GSTP1	Glutathione-S-transferase P1	homo sapiens	Brain tissue	PD	↑
	Halbgebauer2016(MAS VEM DE OUTROS ARTIGOS)	P38646	HSPA9	Stress-70 protein, mitochondrial	homo sapiens	Brain tissue	PD	↓
	Halbgebauer2016(MAS VEM DE OUTROS ARTIGOS)	P02686	MBP	Myelin basic protein	homo sapiens	Brain tissue	PD	↓
	Halbgebauer2016(MAS VEM DE OUTROS ARTIGOS)	P02686	MBP	Myelin basic protein	homo sapiens	Brain tissue	PD	↑
	Halbgebauer2016(MAS VEM DE OUTROS ARTIGOS)	P02686	MBP	Myelin basic protein	homo sapiens	Brain tissue	PD	↓
	Halbgebauer2016(MAS VEM DE OUTROS ARTIGOS)	P02686	MBP	Myelin basic protein	homo sapiens	Brain tissue	PD	↑
	Halbgebauer2016(MAS VEM DE OUTROS ARTIGOS)	Q16799	RTN1	Reticulon-1 isoform RTN-1 C	homo sapiens	Brain tissue	PD	↑
	Halbgebauer2016(MAS VEM DE OUTROS ARTIGOS)	Q99962	SH3GL2	Endophilin-A1	homo sapiens	Brain tissue	PD	↑
	Halbgebauer2016(MAS VEM DE OUTROS ARTIGOS)	Q16143	SNCB	Beta-synuclein	homo sapiens	Brain tissue	PD	↑
	Halbgebauer2016(MAS VEM DE OUTROS ARTIGOS)	P17600	SYN1	Synapsin-1 isoform IB	homo sapiens	Brain tissue	PD	↑
	Halbgebauer2016(MAS VEM DE OUTROS ARTIGOS)	Q92777	SYN2	Synapsin-2	homo sapiens	Brain tissue	PD	↑
	Shi 2008	P02649	APOE	Apolipoprotein E	homo sapiens	brainstem	patient	↓
	Shi 2008	P56385	ATP5I	ATP synthase subunit e, mitochondrial (ATPase subunit e) [Cleaved into: ATP synthase subunit e, mitochondrial, N-terminally processed]	homo sapiens	brainstem	patient	↓
	Shi 2008	P21266	GSTM3	Glutathione S-transferase Mu 3	homo sapiens	brainstem	patient	↓
	Shi 2008	P38646	HSPA9	Stress-70 protein, mitochondrial	homo sapiens	brainstem	patient	↓
	Shi 2008	P02686	MBP	Myelin basic protein	homo sapiens	brainstem	patient	↑
	Shi 2008	Q9UN36	NDRG2	Protein NDRG2	homo sapiens	brainstem	patient	↓
	Shi 2008	P61019	RAB2A	Ras-related protein Rab-2A	homo sapiens	brainstem	patient	↓
	Shi 2008	Q8IXJ6	SIRT2	NAD-dependent protein deacetylase sirtuin-2	homo sapiens	brainstem	patient	↑
	Shi 2008	P43004	SLC1A2	Excitatory amino acid transporter 2	homo sapiens	brainstem	patient	↓
	Shi 2008	Q92752	TNR	Tenascin-R	homo sapiens	brainstem	patient	↑
	Shi 2008	P61086	UBE2K	Ubiquitin-conjugating enzyme E2 K	homo sapiens	brainstem	patient	↑
	Shi 2009	B1AK88	CAPZB	Capping protein (Actin filament) muscle Z-line, beta, isoform CRA_d (F-actin-capping protein subunit beta)	homo sapiens	brainstem	patient	↑
	Shi 2009	P09543	CNP	2',3'-cyclic-nucleotide 3'-phosphodiesterase	homo sapiens	brainstem	patient	↓
	Shi 2009	P02511	CRYAB	Alpha-crystallin B chain	homo sapiens	brainstem	patient	↓
	Shi 2009	Q9UJU6	DBNL	Drebrin-like protein	homo sapiens	brainstem	patient	↓
	Shi 2009	O75955	FLOT1	Flotillin-1	homo sapiens	brainstem	patient	↑
	Shi 2009	P09211	GSTP1	Glutathione S-transferase P	homo sapiens	brainstem	patient	↑
	Shi 2009	P04792	HSPB1	Heat shock protein beta-1	homo sapiens	brainstem	patient	↑
	Shi 2009	P02686	MBP	Myelin basic protein	homo sapiens	brainstem	patient	↓
	Shi 2009	Q16799	RTN1	Reticulon-1	homo sapiens	brainstem	patient	↓
	Shi 2009	Q9NQC3	RTN4	Reticulon-4	homo sapiens	brainstem	patient	↓
	Shi 2009	Q99962	SH3GL2	Endophilin-A1	homo sapiens	brainstem	patient	↑
	Shi 2009	Q16143	SNCB	Beta-synuclein	homo sapiens	brainstem	patient	↑
	Shi 2009	O76070	SNCG	Gamma-synuclein	homo sapiens	brainstem	patient	↑
	Shi 2009	P17600	SYN1	Synapsin-1	homo sapiens	brainstem	patient	↑
	Shi 2009	Q92777	SYN2	Synapsin-2	homo sapiens	brainstem	patient	↑
	Shi 2009	P09936	UCHL1	Ubiquitin carboxyl-terminal hydrolase isozyme L1	homo sapiens	brainstem	patient	↑
	Alberio2010	P04075	ALDOA	Aldolase A	homo sapiens	catecholaminergic neuroblastoma cell line SH-SY5Y	DA	↑
	Alberio2010	Q8TBV2	ANXA2	Annexin A2	homo sapiens	catecholaminergic neuroblastoma cell line SH-SY5Y	DA	↑
	Alberio2010	Q6FHB3	ANXA5	Annexin A5	homo sapiens	catecholaminergic neuroblastoma cell line SH-SY5Y	DA	↓
	Alberio2010	Q07021	C1QBP	Complement component 1 Q subcomponent-binding protein, mitochondrial (ASF/SF2-associated protein p32) (Glycoprotein gC1qBP) (C1qBP) (Hyaluronan-binding protein 1) (Mitochondrial matrix protein p32) (gC1q-R protein) (p33)	homo sapiens	catecholaminergic neuroblastoma cell line SH-SY5Y	alpha-synuclein	↑
	Alberio2010	P63241	eIF5A isoform B	Eukaryotic translation initiation factor 5A-1	homo sapiens	catecholaminergic neuroblastoma cell line SH-SY5Y	DA	↓
	Alberio2010	Q16658	FSCN1	Fascin 1	homo sapiens	catecholaminergic neuroblastoma cell line SH-SY5Y	DA	↑
	Alberio2010	P09211	GSTP1	Glutathione S-transferase P1	homo sapiens	catecholaminergic neuroblastoma cell line SH-SY5Y	alpha-synuclein	↑
	Alberio2010	P52815	MRPL12	39S ribosomal protein L12, mitochondrial	homo sapiens	catecholaminergic neuroblastoma cell line SH-SY5Y	DA	↓
	Alberio2010	P14618	PKM	Pyruvate kinase PKM	homo sapiens	catecholaminergic neuroblastoma cell line SH-SY5Y	DA	↑
	Alberio2010	Q06830	PRDX1	Peroxiredoxin 1	homo sapiens	catecholaminergic neuroblastoma cell line SH-SY5Y	DA	A
	Alberio2010	P20962	PTMS	Parathymosin	homo sapiens	catecholaminergic neuroblastoma cell line SH-SY5Y	DA	↓
	Alberio2010	P43487	Ran1BP	Ran-specific GTPase-activating protein	homo sapiens	catecholaminergic neuroblastoma cell line SH-SY5Y	alpha-synuclein	↓
	Alberio2010	P05387	RPLP2	60S acidic ribosomal protein P2	homo sapiens	catecholaminergic neuroblastoma cell line SH-SY5Y	DA	↓
	Alberio2010	P16949	STMN1	Stathmin	homo sapiens	catecholaminergic neuroblastoma cell line SH-SY5Y	alpha-synuclein	↓
	Shi 2008	P02649	APOE	Apolipoprotein E	homo sapiens	isocortex	patient	↓
	Shi 2008	P56385	ATP5I	ATP synthase subunit e, mitochondrial (ATPase subunit e) [Cleaved into: ATP synthase subunit e, mitochondrial, N-terminally processed]	homo sapiens	isocortex	patient	↓
	Shi 2008	P21266	GSTM3	Glutathione S-transferase Mu 3	homo sapiens	isocortex	patient	↓
	Shi 2008	P38646	HSPA9	Stress-70 protein, mitochondrial	homo sapiens	isocortex	patient	↓
	Shi 2008	P02686	MBP	Myelin basic protein	homo sapiens	isocortex	patient	↑
	Shi 2008	Q9UN36	NDRG2	Protein NDRG2	homo sapiens	isocortex	patient	↓
	Shi 2008	P61019	RAB2A	Ras-related protein Rab-2A	homo sapiens	isocortex	patient	↓
	Shi 2008	Q8IXJ6	SIRT2	NAD-dependent protein deacetylase sirtuin-2	homo sapiens	isocortex	patient	↑
	Shi 2008	P43004	SLC1A2	Excitatory amino acid transporter 2	homo sapiens	isocortex	patient	↓
	Shi 2008	Q92752	TNR	Tenascin-R	homo sapiens	isocortex	patient	↑
	Shi 2008	P61086	UBE2K	Ubiquitin-conjugating enzyme E2 K	homo sapiens	isocortex	patient	↑
	Shi 2009	B1AK88	CAPZB	Capping protein (Actin filament) muscle Z-line, beta, isoform CRA_d (F-actin-capping protein subunit beta)	homo sapiens	isocortex	patient	↑
	Shi 2009	P09543	CNP	2',3'-cyclic-nucleotide 3'-phosphodiesterase	homo sapiens	isocortex	patient	↓
	Shi 2009	P02511	CRYAB	Alpha-crystallin B chain	homo sapiens	isocortex	patient	↓
	Shi 2009	Q9UJU6	DBNL	Drebrin-like protein	homo sapiens	isocortex	patient	↓
	Shi 2009	O75955	FLOT1	Flotillin-1	homo sapiens	isocortex	patient	↑
	Shi 2009	P09211	GSTP1	Glutathione S-transferase P	homo sapiens	isocortex	patient	↑
	Shi 2009	P04792	HSPB1	Heat shock protein beta-1	homo sapiens	isocortex	patient	↑
	Shi 2009	P02686	MBP	Myelin basic protein	homo sapiens	isocortex	patient	↓
	Shi 2009	Q16799	RTN1	Reticulon-1	homo sapiens	isocortex	patient	↑
	Shi 2009	Q9NQC3	RTN4	Reticulon-4	homo sapiens	isocortex	patient	↓
	Shi 2009	Q99962	SH3GL2	Endophilin-A1	homo sapiens	isocortex	patient	↑
	Shi 2009	Q16143	SNCB	Beta-synuclein	homo sapiens	isocortex	patient	↑
	Shi 2009	O76070	SNCG	Gamma-synuclein	homo sapiens	isocortex	patient	↑
	Shi 2009	P17600	SYN1	Synapsin-1	homo sapiens	isocortex	patient	↑
	Shi 2009	Q92777	SYN2	Synapsin-2	homo sapiens	isocortex	patient	↑
	Shi 2009	P09936	UCHL1	Ubiquitin carboxyl-terminal hydrolase isozyme L1	homo sapiens	isocortex	patient	↑
	Shi 2008	P02649	APOE	Apolipoprotein E	homo sapiens	Limbic	patient	↓
	Shi 2008	P56385	ATP5I	ATP synthase subunit e, mitochondrial (ATPase subunit e) [Cleaved into: ATP synthase subunit e, mitochondrial, N-terminally processed]	homo sapiens	Limbic	patient	↓
	Shi 2008	P21266	GSTM3	Glutathione S-transferase Mu 3	homo sapiens	Limbic	patient	↓
	Shi 2008	P38646	HSPA9	Stress-70 protein, mitochondrial	homo sapiens	Limbic	patient	↓
	Shi 2008	P02686	MBP	Myelin basic protein	homo sapiens	Limbic	patient	↑
	Shi 2008	Q9UN36	NDRG2	Protein NDRG2	homo sapiens	Limbic	patient	↓
	Shi 2008	P61019	RAB2A	Ras-related protein Rab-2A	homo sapiens	Limbic	patient	↓
	Shi 2008	Q8IXJ6	SIRT2	NAD-dependent protein deacetylase sirtuin-2	homo sapiens	Limbic	patient	↑
	Shi 2008	P43004	SLC1A2	Excitatory amino acid transporter 2	homo sapiens	Limbic	patient	↓
	Shi 2008	Q92752	TNR	Tenascin-R	homo sapiens	Limbic	patient	↑
	Shi 2008	P61086	UBE2K	Ubiquitin-conjugating enzyme E2 K	homo sapiens	Limbic	patient	↑
	Shi 2009	B1AK88	CAPZB	Capping protein (Actin filament) muscle Z-line, beta, isoform CRA_d (F-actin-capping protein subunit beta)	homo sapiens	Limbic	patient	↑
	Shi 2009	P09543	CNP	2',3'-cyclic-nucleotide 3'-phosphodiesterase	homo sapiens	Limbic	patient	↓
	Shi 2009	P02511	CRYAB	Alpha-crystallin B chain	homo sapiens	Limbic	patient	↓
	Shi 2009	Q9UJU6	DBNL	Drebrin-like protein	homo sapiens	Limbic	patient	↓
	Shi 2009	O75955	FLOT1	Flotillin-1	homo sapiens	Limbic	patient	↑
	Shi 2009	P09211	GSTP1	Glutathione S-transferase P	homo sapiens	Limbic	patient	↑
	Shi 2009	P04792	HSPB1	Heat shock protein beta-1	homo sapiens	Limbic	patient	↑
	Shi 2009	P02686	MBP	Myelin basic protein	homo sapiens	Limbic	patient	↓
	Shi 2009	Q16799	RTN1	Reticulon-1	homo sapiens	Limbic	patient	↑
	Shi 2009	Q9NQC3	RTN4	Reticulon-4	homo sapiens	Limbic	patient	↓
	Shi 2009	Q99962	SH3GL2	Endophilin-A1	homo sapiens	Limbic	patient	↑
	Shi 2009	Q16143	SNCB	Beta-synuclein	homo sapiens	Limbic	patient	↑
	Shi 2009	O76070	SNCG	Gamma-synuclein	homo sapiens	Limbic	patient	↑
	Shi 2009	P17600	SYN1	Synapsin-1	homo sapiens	Limbic	patient	↑
	Shi 2009	Q92777	SYN2	Synapsin-2	homo sapiens	Limbic	patient	↑
	Shi 2009	P09936	UCHL1	Ubiquitin carboxyl-terminal hydrolase isozyme L1	homo sapiens	Limbic	patient	↑
	van Dijk 2011	P80404	ABAT, GABAT	4-aminobutyrate aminotransferase, mitochondrial (EC 2.6.1.19) ((S)-3-amino-2-methylpropionate transaminase) (EC 2.6.1.22) (GABA aminotransferase) (GABA-AT) (Gamma-amino-N-butyrate transaminase) (GABA transaminase) (GABA-T) (L-AIBAT)	homo sapiens	Locus Ceruleus	patient	↓
	van Dijk 2011	Q9Y305	ACOT9, CGI-16	Acyl-coenzyme A thioesterase 9, mitochondrial (Acyl-CoA thioesterase 9) (EC 3.1.2.-) (Acyl-CoA thioester hydrolase 9)	homo sapiens	Locus Ceruleus	patient	↓
	van Dijk 2011	P00568	AK1	Adenylate kinase isoenzyme 1 (AK 1) (EC 2.7.4.3) (EC 2.7.4.6) (ATP-AMP transphosphorylase 1) (ATP:AMP phosphotransferase) (Adenylate monophosphate kinase) (Myokinase)	homo sapiens	Locus Ceruleus	patient	↑
	van Dijk 2011	P30837	ALDH1B1, ALDH5, ALDHX	Aldehyde dehydrogenase X, mitochondrial (EC 1.2.1.3) (Aldehyde dehydrogenase 5) (Aldehyde dehydrogenase family 1 member B1)	homo sapiens	Locus Ceruleus	patient	↑
	van Dijk 2011	8KA62	ANK3, hCG_1812776	Ankyrin 3, node of Ranvier (Ankyrin G), isoform CRA_d (cDNA FLJ78657, highly similar to Homo sapiens ankyrin 3, node of Ranvier (ankyrin G) (ANK3), transcript variant 2, mRNA)	homo sapiens	Locus Ceruleus	patient	↓
	van Dijk 2011	O75936	BBOX1 BBH, BBOX	Gamma-butyrobetaine dioxygenase (EC 1.14.11.1) (Gamma-butyrobetaine hydroxylase) (Gamma-BBH) (Gamma-butyrobetaine,2-oxoglutarate dioxygenase)	homo sapiens	Locus Ceruleus	patient	↑
	van Dijk 2011	Q96G97	BSCL2	Seipin(Bernardinelli-Seip congenital lipodystrophy type 2 protein)	homo sapiens	Locus Ceruleus	patient	↓
	van Dijk 2011	P0C0L5	C4B	Complement C4 B	homo sapiens	Locus Ceruleus	patient	↑
	van Dijk 2011	P00918	CA2	Carbonic anhydrase 2 (EC 4.2.1.1) (Carbonate dehydratase II) (Carbonic anhydrase C) (CAC) (Carbonic anhydrase II) (CA-II)	homo sapiens	Locus Ceruleus	patient	↑
	van Dijk 2011	O75828	CBR3	Carbonyl reductase [NADPH] 3 (EC 1.1.1.184) (NADPH-dependent carbonyl reductase 3) (Short chain dehydrogenase/reductase family 21C member 2)	homo sapiens	Locus Ceruleus	patient	↓
	van Dijk 2011	P12277	CKB, CKBB	Creatine kinase B-type (EC 2.7.3.2) (B-CK) (Creatine kinase B chain)	homo sapiens	Locus Ceruleus	patient	↑
	van Dijk 2011	P53618	COPB1, COPB, MSTP026	Coatomer subunit beta(Beta-coat protein) (Beta-COP)	homo sapiens	Locus Ceruleus	patient	↓
	van Dijk 2011	O75534	CSDE1, D1S155E, KIAA0885, NRU, UNR	Cold shock domain-containing protein E1 (N-ras upstream gene protein) (Protein UNR)	homo sapiens	Locus Ceruleus	patient	↓
	van Dijk 2011	P35221	CTNNA1	Catenin alpha-1 (Alpha E-catenin) (Cadherin-associated protein) (Renal carcinoma antigen NY-REN-13)	homo sapiens	Locus Ceruleus	patient	↑
	van Dijk 2011	P09172	DBH	Dopamine beta-hydroxylase (EC 1.14.17.1) (Dopamine beta-monooxygenase) [Cleaved into: Soluble dopamine beta-hydroxylase]	homo sapiens	Locus Ceruleus	patient	↓
	van Dijk 2011	Q9UBM7	DHCR7 D7SR	7-dehydrocholesterol reductase (7-DHC reductase) (EC 1.3.1.21) (Putative sterol reductase SR-2) (Sterol Delta(7)-reductase)	homo sapiens	Locus Ceruleus	patient	↓
	van Dijk 2011	O43598	DNPH1, C6orf108, RCL	2'-deoxynucleoside 5'-phosphate N-hydrolase 1(EC 3.2.2.-) (c-Myc-responsive protein RCL)	homo sapiens	Locus Ceruleus	patient	↑
	van Dijk 2011	P26641	EEF1G, EF1G, PRO1608	Elongation factor 1-gamma(EF-1-gamma) (eEF-1B gamma)	homo sapiens	Locus Ceruleus	patient	↓
	van Dijk 2011	P26378	ELAVL4, HUD, PNEM	ELAV-like protein 4 (Hu-antigen D) (HuD) (Paraneoplastic encephalomyelitis antigen HuD)	homo sapiens	Locus Ceruleus	patient	↓
	van Dijk 2011	P06733	ENO1, ENO1L1, MBPB1, MPB1	Alpha-enolase (EC 4.2.1.11) (2-phospho-D-glycerate hydro-lyase) (C-myc promoter-binding protein) (Enolase 1) (MBP-1) (MPB-1) (Non-neural enolase) (NNE) (Phosphopyruvate hydratase) (Plasminogen-binding protein)	homo sapiens	Locus Ceruleus	patient	↑
	van Dijk 2011	Q9UM22	EPDR1, MERP1, UCC1	Mammalian ependymin-related protein 1 (MERP-1) (Upregulated in colorectal cancer gene 1 protein)	homo sapiens	Locus Ceruleus	patient	↓
	van Dijk 2011	Q9NZ08	ERAP1, APPILS, ARTS1, KIAA0525, UNQ584/PRO1154	Endoplasmic reticulum aminopeptidase 1 (EC 3.4.11.-) (ARTS-1) (Adipocyte-derived leucine aminopeptidase) (A-LAP) (Aminopeptidase PILS) (Puromycin-insensitive leucyl-specific aminopeptidase) (PILS-AP) (Type 1 tumor necrosis factor receptor shedding aminopeptidase regulator)	homo sapiens	Locus Ceruleus	patient	↑
	van Dijk 2011	Q9BS26	ERP44, KIAA0573, TXNDC4, UNQ532/PRO1075	Endoplasmic reticulum resident protein 44 (ER protein 44) (ERp44) (Thioredoxin domain-containing protein 4)	homo sapiens	Locus Ceruleus	patient	↓
	van Dijk 2011	Q9Y285	FARSA, FARS, FARSL, FARSLA	Phenylalanine--tRNA ligase alpha subunit (EC 6.1.1.20) (CML33) (Phenylalanyl-tRNA synthetase alpha subunit) (PheRS)	homo sapiens	Locus Ceruleus	patient	↓
	van Dijk 2011	Q9NSD9	FARSB, FARSLB, FRSB, HSPC173	Phenylalanine--tRNA ligase beta subunit (EC 6.1.1.20) (Phenylalanyl-tRNA synthetase beta subunit) (PheRS)	homo sapiens	Locus Ceruleus	patient	↓
	van Dijk 2011	Q02790	FKBP4,FKBP52	Peptidyl-prolyl cis-trans isomerase FKBP4 (PPIase FKBP4) (EC 5.2.1.8) (51 kDa FK506-binding protein) (FKBP51) (52 kDa FK506-binding protein) (52 kDa FKBP) (FKBP-52) (59 kDa immunophilin) (p59) (FK506-binding protein 4) (FKBP-4) (FKBP59) (HSP-binding immunophilin) (HBI) (Immunophilin FKBP52) (Rotamase) [Cleaved into: Peptidyl-prolyl cis-trans isomerase FKBP4, N-terminally processed]	homo sapiens	Locus Ceruleus	patient	↓
	van Dijk 2011	O75955	FLOT1	Flotillin-1	homo sapiens	Locus Ceruleus	patient	↓
	van Dijk 2011	P02794	FTH1 ,FTH, FTHL6, OK/SW-cl.84, PIG15	Ferritin heavy chain (Ferritin H subunit) (EC 1.16.3.1) (Cell proliferation-inducing gene 15 protein) [Cleaved into: Ferritin heavy chain, N-terminally processed]	homo sapiens	Locus Ceruleus	patient	↑
	van Dijk 2011	O95166	GABARAPFLC3B, HT004	Gamma-aminobutyric acid receptor-associated protein(GABA(A) receptor-associated protein) (MM46)	homo sapiens	Locus Ceruleus	patient	↓
	van Dijk 2011	Q9HAV7	GRPEL1, GREPEL1	GrpE protein homolog 1, mitochondrial (HMGE) (Mt-GrpE#1)	homo sapiens	Locus Ceruleus	patient	↓
	van Dijk 2011	P06396	GSN	Gelsolin	homo sapiens	Locus Ceruleus	patient	↑
	van Dijk 2011	Q15751	HERC1	Probable E3 ubiquitin-protein ligase HERC1 (EC 2.3.2.26) (HECT domain and RCC1-like domain-containing protein 1) (HECT-type E3 ubiquitin transferase HERC1) (p532) (p619)	homo sapiens	Locus Ceruleus	patient	↓
	van Dijk 2011	Q29940	HLA-B, HLAB	HLA class I histocompatibility antigen, B-59 alpha chain (MHC class I antigen B*59)	homo sapiens	Locus Ceruleus	patient	↑
	van Dijk 2011	P04229	HLA-DRB1	HLA class II histocompatibility antigen, DRB1-1 beta chain (MHC class II antigen DRB1*1) (DR-1) (DR1)	homo sapiens	Locus Ceruleus	patient	↑
	van Dijk 2011	P02790	HPX	Hemopexin (Beta-1B-glycoprotein)	homo sapiens	Locus Ceruleus	patient	↑
	van Dijk 2011	P41252	IARS	Isoleucine--tRNA ligase, cytoplasmic (EC 6.1.1.5) (Isoleucyl-tRNA synthetase) (IRS) (IleRS)	homo sapiens	Locus Ceruleus	patient	↓
	van Dijk 2011	P01859	IGHG2	Immunoglobulin heavy constant gamma 2 (Ig gamma-2 chain C region) (Ig gamma-2 chain C region DOT) (Ig gamma-2 chain C region TIL) (Ig gamma-2 chain C region ZIE)	homo sapiens	Locus Ceruleus	patient	↑
	van Dijk 2011	P29218	IMPA1, IMPA	Inositol monophosphatase 1 (IMP 1) (IMPase 1) (EC 3.1.3.25) (D-galactose 1-phosphate phosphatase) (EC 3.1.3.94) (Inositol-1(or 4)-monophosphatase 1) (Lithium-sensitive myo-inositol monophosphatase A1)	homo sapiens	Locus Ceruleus	patient	↑
	van Dijk 2011	Q9BUE6	ISCA1, HBLD2, GK004	Iron-sulfur cluster assembly 1 homolog, mitochondrial (HESB-like domain-containing protein 2) (Iron-sulfur assembly protein IscA) (hIscA)	homo sapiens	Locus Ceruleus	patient	↓
	van Dijk 2011	O60268	KIAA0513	Uncharacterized protein KIAA0513	homo sapiens	Locus Ceruleus	patient	↓
	van Dijk 2011	Q86UP2	KTN1, CG1, KIAA0004	Kinectin (CG-1 antigen) (Kinesin receptor)	homo sapiens	Locus Ceruleus	patient	↓
	van Dijk 2011	P28838	LAP3 LAPEP, PEPS	Cytosol aminopeptidase (EC 3.4.11.1) (Leucine aminopeptidase 3) (LAP-3) (Leucyl aminopeptidase) (Peptidase S) (Proline aminopeptidase) (EC 3.4.11.5) (Prolyl aminopeptidase)	homo sapiens	Locus Ceruleus	patient	↑
	van Dijk 2011	P17931	LGALS3, MAC2	Galectin-3 (Gal-3) (35 kDa lectin) (Carbohydrate-binding protein 35) (CBP 35) (Galactose-specific lectin 3) (Galactoside-binding protein) (GALBP) (IgE-binding protein) (L-31) (Laminin-binding protein) (Lectin L-29) (Mac-2 antigen)	homo sapiens	Locus Ceruleus	patient	↓
	van Dijk 2011	Q07954	LRP1, A2MR, APR	Prolow-density lipoprotein receptor-related protein 1(LRP-1) (Alpha-2-macroglobulin receptor) (A2MR) (Apolipoprotein E receptor) (APOER) (CD antigen CD91) [Cleaved into: Low-density lipoprotein receptor-related protein 1 85 kDa subunit (LRP-85); Low-density lipoprotein receptor-related protein 1 515 kDa subunit (LRP-515); Low-density lipoprotein receptor-related protein 1 intracellular domain (LR…	homo sapiens	Locus Ceruleus	patient	↓
	van Dijk 2011	Q07954	LRP1, A2MR, APR	Prolow-density lipoprotein receptor-related protein 1 (LRP-1) (Alpha-2-macroglobulin receptor) (A2MR) (Apolipoprotein E receptor) (APOER) (CD antigen CD91) [Cleaved into: Low-density lipoprotein receptor-related protein 1 85 kDa subunit (LRP-85); Low-density lipoprotein receptor-related protein 1 515 kDa subunit (LRP-515); Low-density lipoprotein receptor-related protein 1 intracellular domain (L…	homo sapiens	Locus Ceruleus	patient	↓
	van Dijk 2011	P42704	LRPPRC LRP130	Leucine-rich PPR motif-containing protein, mitochondrial (130 kDa leucine-rich protein) (LRP 130) (GP130)	homo sapiens	Locus Ceruleus	patient	↓
	van Dijk 2011	Q9HD34	LYRM4, C6orf149, ISD11, CGI-203	LYR motif-containing protein 4	homo sapiens	Locus Ceruleus	patient	↓
	van Dijk 2011	A8K878	MANF	Mesencephalic astrocyte-derived neurotrophic factor (cDNA FLJ77177, highly similar to Homo sapiens arginine-rich, mutated in early stage tumors (ARMET), mRNA)	homo sapiens	Locus Ceruleus	patient	↓
	van Dijk 2011	Q96PE7	MCEE	Methylmalonyl-CoA epimerase, mitochondrial(EC 5.1.99.1) (DL-methylmalonyl-CoA racemase)	homo sapiens	Locus Ceruleus	patient	↑
	van Dijk 2011	P82930	MRPS34	28S ribosomal protein S34, mitochondrial (MRP-S34) (S34mt) (Mitochondrial small ribosomal subunit protein mS34)	homo sapiens	Locus Ceruleus	patient	↓
	van Dijk 2011	P82932	MRPS6, C21orf101, RPMS6	28S ribosomal protein S6, mitochondrial (MRP-S6) (S6mt) (Mitochondrial small ribosomal subunit protein bS6m)	homo sapiens	Locus Ceruleus	patient	↓
	van Dijk 2011	Q8TDX7	NEK7	Serine/threonine-protein kinase Nek7 (EC 2.7.11.1) (Never in mitosis A-related kinase 7) (NimA-related protein kinase 7)	homo sapiens	Locus Ceruleus	patient	↓
	van Dijk 2011	Q9NPG2	NGB	Neuroglobin	homo sapiens	Locus Ceruleus	patient	↓
	van Dijk 2011	Q8NBF2	NHLRC2	NHL repeat-containing protein 2	homo sapiens	Locus Ceruleus	patient	↑
	van Dijk 2011	P29475	NOS1	Nitric oxide synthase, brain(EC 1.14.13.39) (Constitutive NOS) (NC-NOS) (NOS type I) (Neuronal NOS) (N-NOS) (nNOS) (Peptidyl-cysteine S-nitrosylase NOS1) (bNOS)	homo sapiens	Locus Ceruleus	patient	↓
	van Dijk 2011	P16083	NQO2, NMOR2	Ribosyldihydronicotinamide dehydrogenase [quinone](EC 1.10.5.1) (NRH dehydrogenase [quinone] 2) (NRH:quinone oxidoreductase 2) (Quinone reductase 2) (QR2)	homo sapiens	Locus Ceruleus	patient	↑
	van Dijk 2011	Q9Y2J8	PADI2KIAA0994, PAD2, PDI2	Protein-arginine deiminase type-2 (EC 3.5.3.15) (PAD-H19) (Peptidylarginine deiminase II) (Protein-arginine deiminase type II)	homo sapiens	Locus Ceruleus	patient	↑
	van Dijk 2011	O75914	PAK3, OPHN3	Serine/threonine-protein kinase PAK 3 (EC 2.7.11.1) (Beta-PAK) (Oligophrenin-3) (p21-activated kinase 3) (PAK-3)	homo sapiens	Locus Ceruleus	patient	↓
	van Dijk 2011	P14618	PKM, OIP3, PK2, PK3, PKM2	Pyruvate kinase PKM	homo sapiens	Locus Ceruleus	patient	↑
	van Dijk 2011	A0A024R5Z9	PKM2, hCG_2005199	Pyruvate kinase (EC 2.7.1.40)	homo sapiens	Locus Ceruleus	patient	↑
	van Dijk 2011	Q8IV08	PLD3	Phospholipase D3	homo sapiens	Locus Ceruleus	patient	↓
	van Dijk 2011	O00592	PODXL, PCLP, PCLP1	Podocalyxin (GCTM-2 antigen) (Gp200) (Podocalyxin-like protein 1) (PC) (PCLP-1)	homo sapiens	Locus Ceruleus	patient	↑
	van Dijk 2011	P13861	PRKAR2A,PKR2, PRKAR2	cAMP-dependent protein kinase type II-alpha regulatory subunit	homo sapiens	Locus Ceruleus	patient	↓
	van Dijk 2011	Q9H2M9	RAB3GAP2, KIAA0839	Rab3 GTPase-activating protein non-catalytic subunit (RGAP-iso) (Rab3 GTPase-activating protein 150 kDa subunit) (Rab3-GAP p150) (Rab3-GAP150) (Rab3-GAP regulatory subunit)	homo sapiens	Locus Ceruleus	patient	↓
	van Dijk 2011	B4E364	RALB	cDNA FLJ54954, highly similar to Ras-related protein Ral-B	homo sapiens	Locus Ceruleus	patient	↑
	van Dijk 2011	Q9Y4G8	RAPGEF2, KIAA0313, NRAPGEP, PDZGEF1	Rap guanine nucleotide exchange factor 2 (Cyclic nucleotide ras GEF) (CNrasGEF) (Neural RAP guanine nucleotide exchange protein) (nRap GEP) (PDZ domain-containing guanine nucleotide exchange factor 1) (PDZ-GEF1) (RA-GEF-1) (Ras/Rap1-associating GEF-1)	homo sapiens	Locus Ceruleus	patient	↓
	van Dijk 2011	Q15493	RGN,SMP30	Regucalcin (RC) (Gluconolactonase) (GNL) (EC 3.1.1.17) (Senescence marker protein 30) (SMP-30)	homo sapiens	Locus Ceruleus	patient	↑
	van Dijk 2011	Q9NPQ8	RIC8A	Synembryn-A (Protein Ric-8A)	homo sapiens	Locus Ceruleus	patient	↓
	van Dijk 2011	P04843	RPN1	Dolichyl-diphosphooligosaccharide--protein glycosyltransferase subunit 1 (Dolichyl-diphosphooligosaccharide--protein glycosyltransferase 67 kDa subunit) (Ribophorin I) (RPN-I) (Ribophorin-1)	homo sapiens	Locus Ceruleus	patient	↓
	van Dijk 2011	A6ZKI3	RTL8C, CXX1, FAM127A, MAR8, MAR8C, MART8	Retrotransposon Gag-like protein 8B (Mammalian retrotransposon derived protein 8C)	homo sapiens	Locus Ceruleus	patient	↓
	van Dijk 2011	Q96F10	SAT2 ,SSAT2	Diamine acetyltransferase 2 (EC 2.3.1.57) (Polyamine N-acetyltransferase 2) (Spermidine/spermine N(1)-acetyltransferase 2) (Thialysine N-epsilon-acetyltransferase)	homo sapiens	Locus Ceruleus	patient	↑
	van Dijk 2011	O43147	SGSM2, KIAA0397, RUTBC1	Small G protein signaling modulator 2(RUN and TBC1 domain-containing protein 1)	homo sapiens	Locus Ceruleus	patient	↓
	van Dijk 2011	Q9H1K4	SLC25A18, GC2	Mitochondrial glutamate carrier 2 (GC-2) (Glutamate/H(+) symporter 2) (Solute carrier family 25 member 18)	homo sapiens	Locus Ceruleus	patient	↑
	van Dijk 2011	O76070	SNCG, BCSG1, PERSYN, PRSN	Gamma-synuclein (Breast cancer-specific gene 1 protein) (Persyn) (Synoretin) (SR)	homo sapiens	Locus Ceruleus	patient	↓
	van Dijk 2011	P17600	SYN1	Synapsin-1	homo sapiens	Locus Ceruleus	patient	↓
	van Dijk 2011	Q01995	TAGLN, SM22, WS3-10	Transgelin (22 kDa actin-binding protein) (Protein WS3-10) (Smooth muscle protein 22-alpha) (SM22-alpha)	homo sapiens	Locus Ceruleus	patient	↑
	van Dijk 2011	P07101	TH, TYH	Tyrosine 3-monooxygenase (EC 1.14.16.2) (Tyrosine 3-hydroxylase) (TH)	homo sapiens	Locus Ceruleus	patient	↓
	van Dijk 2011	P55327	TPD52	Tumor protein D52 (Protein N8)	homo sapiens	Locus Ceruleus	patient	↓
	van Dijk 2011	Q9H313	TTYH1	Protein tweety homolog 1(hTTY1)	homo sapiens	Locus Ceruleus	patient	↓
	van Dijk 2011	Q9NYU2	UGGT1, GT, UGCGL1, UGGT, UGT1, UGTR	UDP-glucose:glycoprotein glucosyltransferase 1(UGT1) (hUGT1) (EC 2.4.1.-) (UDP--Glc:glycoprotein glucosyltransferase) (UDP-glucose ceramide glucosyltransferase-like 1)	homo sapiens	Locus Ceruleus	patient	↓
	van Dijk 2011	Q92900	UPF1, KIAA0221, RENT1	Regulator of nonsense transcripts 1 (EC 3.6.4.-) (ATP-dependent helicase RENT1) (Nonsense mRNA reducing factor 1) (NORF1) (Up-frameshift suppressor 1 homolog) (hUpf1)	homo sapiens	Locus Ceruleus	patient	↓
	van Dijk 2011	Q96IX5	USMG5, DAPIT, HCVFTP2, PD04912	Up-regulated during skeletal muscle growth protein 5 (Diabetes-associated protein in insulin-sensitive tissues) (HCV F-transactivated protein 2)	homo sapiens	Locus Ceruleus	patient	↓
	van Dijk 2011	P13611	VCAN, CSPG2	Versican core protein(Chondroitin sulfate proteoglycan core protein 2) (Chondroitin sulfate proteoglycan 2) (Glial hyaluronate-binding protein) (GHAP) (Large fibroblast proteoglycan) (PG-M)	homo sapiens	Locus Ceruleus	patient	↑
	van Dijk 2011	P08670	VIM	Vimentin	homo sapiens	Locus Ceruleus	patient	↑
	van Dijk 2011	O76024	WFS1	Wolframin	homo sapiens	Locus Ceruleus	patient	↑
	Lippolis2015	P60709	ACTB	Actin, cytoplasmic 1 (Beta-actin) [Cleaved into: Actin, cytoplasmic 1, N-terminally processed]	homo sapiens	primary fibroblasts of two unrelated, hereditary cases of PD patients, with different parkin mutations, were compared with the proteomes extracted from commercial adult normal human dermal fibroblasts (NHDF) and primary fibroblasts from the healthy mother of one of the two patients		↑
	Lippolis2015	P08758	ANXA5 ANX5, ENX2, PP4	Annexin A5	homo sapiens	primary fibroblasts of two unrelated, hereditary cases of PD patients, with different parkin mutations, were compared with the proteomes extracted from commercial adult normal human dermal fibroblasts (NHDF) and primary fibroblasts from the healthy mother of one of the two patients		↓
	Lippolis2015	P08133	ANXA6 ANX6	Annexin A6 isoform X2 (ANXA6)	homo sapiens	primary fibroblasts of two unrelated, hereditary cases of PD patients, with different parkin mutations, were compared with the proteomes extracted from commercial adult normal human dermal fibroblasts (NHDF) and primary fibroblasts from the healthy mother of one of the two patients		↑
	Lippolis2015	Q05682	CALD1	Caldesmon isoform 2 (CALD1)	homo sapiens	primary fibroblasts of two unrelated, hereditary cases of PD patients, with different parkin mutations, were compared with the proteomes extracted from commercial adult normal human dermal fibroblasts (NHDF) and primary fibroblasts from the healthy mother of one of the two patients		↑
	Lippolis2015	Q05682	CALD1	Caldesmon isoform 5 (CALD1)	homo sapiens	primary fibroblasts of two unrelated, hereditary cases of PD patients, with different parkin mutations, were compared with the proteomes extracted from commercial adult normal human dermal fibroblasts (NHDF) and primary fibroblasts from the healthy mother of one of the two patients		↑
	Lippolis2015	P27797	CALR CRTC	Calreticulin (CRP55) (Calregulin) (Endoplasmic reticulum resident protein 60) (ERp60) (HACBP) (grp60)	homo sapiens	primary fibroblasts of two unrelated, hereditary cases of PD patients, with different parkin mutations, were compared with the proteomes extracted from commercial adult normal human dermal fibroblasts (NHDF) and primary fibroblasts from the healthy mother of one of the two patients		↓
	Lippolis2015	P02452	COL1A1	Collagen, type I, alpha 1 (CO1A1)	homo sapiens	primary fibroblasts of two unrelated, hereditary cases of PD patients, with different parkin mutations, were compared with the proteomes extracted from commercial adult normal human dermal fibroblasts (NHDF) and primary fibroblasts from the healthy mother of one of the two patients		↑
	Lippolis2015	P68106	FKBP1B FKBP12.6, FKBP1L, FKBP9, OTK4	Peptidyl-prolyl cis–trans isomerase FKBP9 isoform 1 (FKBP9)	homo sapiens	primary fibroblasts of two unrelated, hereditary cases of PD patients, with different parkin mutations, were compared with the proteomes extracted from commercial adult normal human dermal fibroblasts (NHDF) and primary fibroblasts from the healthy mother of one of the two patients		↑
	Lippolis2015	Q14697	GANAB G2AN, KIAA0088	Neutral alpha-glucosidase AB isoform 2 (GANAB)	homo sapiens	primary fibroblasts of two unrelated, hereditary cases of PD patients, with different parkin mutations, were compared with the proteomes extracted from commercial adult normal human dermal fibroblasts (NHDF) and primary fibroblasts from the healthy mother of one of the two patients		↑
	Lippolis2015	P41250	GARS	Glycyl-tRNA synthetase (SYG)	homo sapiens	primary fibroblasts of two unrelated, hereditary cases of PD patients, with different parkin mutations, were compared with the proteomes extracted from commercial adult normal human dermal fibroblasts (NHDF) and primary fibroblasts from the healthy mother of one of the two patients		↑
	Lippolis2015	P11021	HSPA5 GRP78	79 kDa glucose-regulated protein	homo sapiens	primary fibroblasts of two unrelated, hereditary cases of PD patients, with different parkin mutations, were compared with the proteomes extracted from commercial adult normal human dermal fibroblasts (NHDF) and primary fibroblasts from the healthy mother of one of the two patients		↓
	Lippolis2015	P11021	HSPA5 GRP78	80 kDa glucose-regulated protein	homo sapiens	primary fibroblasts of two unrelated, hereditary cases of PD patients, with different parkin mutations, were compared with the proteomes extracted from commercial adult normal human dermal fibroblasts (NHDF) and primary fibroblasts from the healthy mother of one of the two patients		↓
	Lippolis2015	P11142	HSPA8 HSC70, HSP73, HSPA10	Heat shock cognate 71 kDa protein isoform 1 (HSP7C)	homo sapiens	primary fibroblasts of two unrelated, hereditary cases of PD patients, with different parkin mutations, were compared with the proteomes extracted from commercial adult normal human dermal fibroblasts (NHDF) and primary fibroblasts from the healthy mother of one of the two patients		↑
	Lippolis2015	P04792	HSPB1 HSP27, HSP28	Heat shock protein beta-1 (HSPB1)	homo sapiens	primary fibroblasts of two unrelated, hereditary cases of PD patients, with different parkin mutations, were compared with the proteomes extracted from commercial adult normal human dermal fibroblasts (NHDF) and primary fibroblasts from the healthy mother of one of the two patients		↑
	Lippolis2015	P26038	MSN	Moesin	homo sapiens	primary fibroblasts of two unrelated, hereditary cases of PD patients, with different parkin mutations, were compared with the proteomes extracted from commercial adult normal human dermal fibroblasts (NHDF) and primary fibroblasts from the healthy mother of one of the two patients		↓
	Lippolis2015	P13797	PLS3	Plastin-3 isoform 2 (PLST)	homo sapiens	primary fibroblasts of two unrelated, hereditary cases of PD patients, with different parkin mutations, were compared with the proteomes extracted from commercial adult normal human dermal fibroblasts (NHDF) and primary fibroblasts from the healthy mother of one of the two patients		↑
	Lippolis2015	P62937	PPIA CYPA	Peptidyl-prolyl cis-trans isomerase A	homo sapiens	primary fibroblasts of two unrelated, hereditary cases of PD patients, with different parkin mutations, were compared with the proteomes extracted from commercial adult normal human dermal fibroblasts (NHDF) and primary fibroblasts from the healthy mother of one of the two patients		↓
	Lippolis2015	Q13162	PRDX4	Peroxiredoxin-4 (PRDX4)	homo sapiens	primary fibroblasts of two unrelated, hereditary cases of PD patients, with different parkin mutations, were compared with the proteomes extracted from commercial adult normal human dermal fibroblasts (NHDF) and primary fibroblasts from the healthy mother of one of the two patients		↓
	Lippolis2015	Q96D15	RCN3 UNQ239/PRO272	Reticulocalbin-3 (RCN3)	homo sapiens	primary fibroblasts of two unrelated, hereditary cases of PD patients, with different parkin mutations, were compared with the proteomes extracted from commercial adult normal human dermal fibroblasts (NHDF) and primary fibroblasts from the healthy mother of one of the two patients		↑
	Lippolis2015	A0A024RC87	RNH1 hCG_18617	Ribonuclease/angiogenin inhibitor 1 isoform CRA_a (RINI)	homo sapiens	primary fibroblasts of two unrelated, hereditary cases of PD patients, with different parkin mutations, were compared with the proteomes extracted from commercial adult normal human dermal fibroblasts (NHDF) and primary fibroblasts from the healthy mother of one of the two patients		↓
	Lippolis2015	P60903	S100A10 ANX2LG, CAL1L, CLP11	Protein S100-A10 (S10AA)	homo sapiens	primary fibroblasts of two unrelated, hereditary cases of PD patients, with different parkin mutations, were compared with the proteomes extracted from commercial adult normal human dermal fibroblasts (NHDF) and primary fibroblasts from the healthy mother of one of the two patients		↓
	Lippolis2015	P26447	S100A4 CAPL, MTS1	Protein S100-A4 (S10A4)	homo sapiens	primary fibroblasts of two unrelated, hereditary cases of PD patients, with different parkin mutations, were compared with the proteomes extracted from commercial adult normal human dermal fibroblasts (NHDF) and primary fibroblasts from the healthy mother of one of the two patients		↓
	Lippolis2015	Q9H299	SH3BGRL3 P1725	SH3 domain-binding glutamic acid-rich-like protein 3 (SH3L3)	homo sapiens	primary fibroblasts of two unrelated, hereditary cases of PD patients, with different parkin mutations, were compared with the proteomes extracted from commercial adult normal human dermal fibroblasts (NHDF) and primary fibroblasts from the healthy mother of one of the two patients		↑
	Lippolis2015	P00441	SOD1	Superoxide dismutase Cu–Zn (SODC)	homo sapiens	primary fibroblasts of two unrelated, hereditary cases of PD patients, with different parkin mutations, were compared with the proteomes extracted from commercial adult normal human dermal fibroblasts (NHDF) and primary fibroblasts from the healthy mother of one of the two patients		↓
	Lippolis2015	P09493	TPM1	Tropomyosin alpha-1 chain isoform X10 (TPM1)	homo sapiens	primary fibroblasts of two unrelated, hereditary cases of PD patients, with different parkin mutations, were compared with the proteomes extracted from commercial adult normal human dermal fibroblasts (NHDF) and primary fibroblasts from the healthy mother of one of the two patients		↑
	Lippolis2015	P09493	TPM1	Tropomyosin alpha-1 chain isoform 5 (TPM1)	homo sapiens	primary fibroblasts of two unrelated, hereditary cases of PD patients, with different parkin mutations, were compared with the proteomes extracted from commercial adult normal human dermal fibroblasts (NHDF) and primary fibroblasts from the healthy mother of one of the two patients		↑
	Lippolis2015	P07951	TPM2	Beta tropomyosin (TPM2)	homo sapiens	primary fibroblasts of two unrelated, hereditary cases of PD patients, with different parkin mutations, were compared with the proteomes extracted from commercial adult normal human dermal fibroblasts (NHDF) and primary fibroblasts from the healthy mother of one of the two patients		↑
	Lippolis2015	P06753	TPM3	Tropomyosin alpha-3 chain isoform 2 (TPM3)	homo sapiens	primary fibroblasts of two unrelated, hereditary cases of PD patients, with different parkin mutations, were compared with the proteomes extracted from commercial adult normal human dermal fibroblasts (NHDF) and primary fibroblasts from the healthy mother of one of the two patients		↑
	Lippolis2015	P67936	TPM4	Tropomyosin alpha-4 chain isoform 2 (TPM4)	homo sapiens	primary fibroblasts of two unrelated, hereditary cases of PD patients, with different parkin mutations, were compared with the proteomes extracted from commercial adult normal human dermal fibroblasts (NHDF) and primary fibroblasts from the healthy mother of one of the two patients		↑
	Lippolis2015	P55072	VCP	Transitional endoplasmic reticulum ATPase (TERA)	homo sapiens	primary fibroblasts of two unrelated, hereditary cases of PD patients, with different parkin mutations, were compared with the proteomes extracted from commercial adult normal human dermal fibroblasts (NHDF) and primary fibroblasts from the healthy mother of one of the two patients		↑
	Lippolis2015	P08670	VIM	Vimentin	homo sapiens	primary fibroblasts of two unrelated, hereditary cases of PD patients, with different parkin mutations, were compared with the proteomes extracted from commercial adult normal human dermal fibroblasts (NHDF) and primary fibroblasts from the healthy mother of one of the two patients		↓
	Alberio2014	P60709	ACTB	Actin, cytoplasmic 1 (Beta-actin) [Cleaved into: Actin, cytoplasmic 1, N-terminally processed]	homo sapiens	SH-SY5Y cells	MPTP	↓
	Alberio2014	P60709	ACTB	Actin, cytoplasmic 1 (Beta-actin) [Cleaved into: Actin, cytoplasmic 1, N-terminally processed]	homo sapiens	SH-SY5Y cells	MPTP	↓
	Alberio2014	Q562R1	ACTBL2	Beta-actin-like protein 2 (Kappa-actin)	homo sapiens	SH-SY5Y cells	MPTP	↓
	Alberio2014	P12429	ANXA3	Annexin A3	homo sapiens	SH-SY5Y cells	MPTP	↓
	Alberio2014	P25705	ATP5A1	ATP synthase subunit alpha, mitochondrial	homo sapiens	SH-SY5Y cells	MPTP	↑
	Alberio2014	O75947	ATP5H	ATP synthase subunit d, mitochondrial	homo sapiens	SH-SY5Y cells	MPTP	↓
	Alberio2014	Q07021	C1QBP	Complement component 1 Q subcomponent-binding protein, mitochondrial (ASF/SF2-associated protein p32) (Glycoprotein gC1qBP) (C1qBP) (Hyaluronan-binding protein 1) (Mitochondrial matrix protein p32) (gC1q-R protein) (p33)	homo sapiens	SH-SY5Y cells	MPTP	↑
	Alberio2014	Q01518	CAP1	Adenylyl cyclase-associated protein 1	homo sapiens	SH-SY5Y cells	MPTP	↑
	Alberio2014	P23528	CFL1	Cofilin-1	homo sapiens	SH-SY5Y cells	MPTP	↓
	Alberio2014	O75390	CS	Citrate synthase	homo sapiens	SH-SY5Y cells	MPTP	↓
	Alberio2014	P68104	EEF1A1	Elongation factor 1-alpha 1	homo sapiens	SH-SY5Y cells	MPTP	↑
	Alberio2014	Q96AE4	FUBP1	Far upstream element-binding protein 1	homo sapiens	SH-SY5Y cells	MPTP	↑
	Alberio2014	P04406	GAPDH	Glyceraldehyde-3-phosphate dehydrogenase	homo sapiens	SH-SY5Y cells	MPTP	↑
	Alberio2014	P16401	HIST1H1B	Histone H1.5	homo sapiens	SH-SY5Y cells	MPTP	↑
	Alberio2014	P62807	HIST1H2BC	Histone H2B	homo sapiens	SH-SY5Y cells	MPTP	↑
	Alberio2014	P62805	HIST1H4A	Histone H4	homo sapiens	SH-SY5Y cells	MPTP	↑
	Alberio2014	Q16695	HIST3H3	Histone H3	homo sapiens	SH-SY5Y cells	MPTP	↑
	Alberio2014	P08238	HSP90AB1	Heat shock protein HSP 90-beta	homo sapiens	SH-SY5Y cells	MPTP	↑
	Alberio2014	P14625	HSP90B1	Endoplasmin	homo sapiens	SH-SY5Y cells	MPTP	↑
	Alberio2014	P08107	HSPA1A	Heat shock 70 kDa protein 1A/1B	homo sapiens	SH-SY5Y cells	MPTP	↑
	Alberio2014	P34931	HSPA1L	Heat shock 70 kDa protein 1-like	homo sapiens	SH-SY5Y cells	MPTP	↑
	Alberio2014	P11021	HSPA5	78 kDa glucose-regulated protein	homo sapiens	SH-SY5Y cells	MPTP	↑
	Alberio2014	P17066	HSPA6	Heat shock 70 kDa protein 6	homo sapiens	SH-SY5Y cells	MPTP	↑
	Alberio2014	P38646	HSPA9	Stress-70 protein, mitochondrial	homo sapiens	SH-SY5Y cells	MPTP	↑
	Alberio2014	P10809	HSPD1	60 kDa heat shock protein, mitochondrial	homo sapiens	SH-SY5Y cells	MPTP	↑
	Alberio2014	Q16891	IMMT	Mitofilin	homo sapiens	SH-SY5Y cells	MPTP	↑
	Alberio2014	P42704	LRPPRC	Leucine-rich PPR motif-containing protein, mitochondrial (130 kDa leucine-rich protein) (LRP 130) (GP130)	homo sapiens	SH-SY5Y cells	MPTP	↑
	Alberio2014	P29966	MARCKS	Myristoylated alanine-rich C-kinase substrate	homo sapiens	SH-SY5Y cells	MPTP	↑
	Alberio2014	P40926	MDH2	Malate dehydrogenase, mitochondrial	homo sapiens	SH-SY5Y cells	MPTP	↑
	Alberio2014	P19338	NCL	Nucleolin	homo sapiens	SH-SY5Y cells	MPTP	↑
	Alberio2014	O75489	NDUFS3	NADH dehydrogenase [ubiquinone] iron–sulfur protein 3	homo sapiens	SH-SY5Y cells	MPTP	↓
	Alberio2014	P35232	PHB	Prohibitin	homo sapiens	SH-SY5Y cells	MPTP	↑
	Alberio2014	P35232	PHB	Prohibitin	homo sapiens	SH-SY5Y cells	MPTP	↓
	Alberio2014	Q99623	PHB2	Prohibitin-2	homo sapiens	SH-SY5Y cells	MPTP	↑
	Alberio2014	P14618	PKM	Pyruvate kinase isozymes M1/M2	homo sapiens	SH-SY5Y cells	MPTP	↓
	Alberio2014	P14618	PKM	Pyruvate kinase isozymes M1/M2	homo sapiens	SH-SY5Y cells	MPTP	↓
	Alberio2014	P14618	PKM	Pyruvate kinase isozymes M1/M2	homo sapiens	SH-SY5Y cells	MPTP	↑
	Alberio2014	Q8IV08	PLD3	Phospholipase D3	homo sapiens	SH-SY5Y cells	MPTP	↓
	Alberio2014	P0CG38	POTEI	POTE ankyrin domain family member I	homo sapiens	SH-SY5Y cells	MPTP	↑
	Alberio2014	P62937	PPIA	Peptidyl-prolyl cis-trans isomerase A	homo sapiens	SH-SY5Y cells	MPTP	↑
	Alberio2014	P30048	PRDX3	Peroxiredoxin-3	homo sapiens	SH-SY5Y cells	MPTP	↑
	Alberio2014	P08865	RPSA	40S ribosomal protein SA	homo sapiens	SH-SY5Y cells	MPTP	↓
	Alberio2014	Q16181	SEPT7	Septin 7	homo sapiens	SH-SY5Y cells	MPTP	↑
	Alberio2014	Q9H9B4	SFXN1	Sideroflexin-1	homo sapiens	SH-SY5Y cells	MPTP	↑
	Alberio2014	Q9UJS0	SLC25A13	Calcium-binding mitochondrial carrier protein Aralar2	homo sapiens	SH-SY5Y cells	MPTP	↑
	Alberio2014	Q00325	SLC25A3	Phosphate carrier protein	homo sapiens	SH-SY5Y cells	MPTP	↑
	Alberio2014	P05141	SLC25A5	ADP/ATP translocase 2	homo sapiens	SH-SY5Y cells	MPTP	↑
	Alberio2014	P12236	SLC25A6	ADP/ATP translocase 3	homo sapiens	SH-SY5Y cells	MPTP	↑
	Alberio2014	Q04837	SSBP1	Single-stranded DNA-binding protein	homo sapiens	SH-SY5Y cells	MPTP	↑
	Alberio2014	P68363	TUBA1B	Tubulin alpha-1B chain	homo sapiens	SH-SY5Y cells	MPTP	↑
	Alberio2014	P49411	TUFM	Elongation factor Tu	homo sapiens	SH-SY5Y cells	MPTP	↓
	Alberio2014	P49411	TUFM	Elongation factor Tu	homo sapiens	SH-SY5Y cells	MPTP	↓
	Alberio2014	P62987	UBA52	Ubiquitin-60S ribosomal protein L40	homo sapiens	SH-SY5Y cells	MPTP	↑
	Alberio2014	P21796	VDAC1	Voltage-dependent anion-selective channel protein 1	homo sapiens	SH-SY5Y cells	MPTP	↑
	Alberio2014	P45880	VDAC2	Voltage-dependent anion-selective channel protein 2	homo sapiens	SH-SY5Y cells	MPTP	↑
	Alberio2014	Q9Y277	VDAC3	Voltage-dependent anion-selective channel protein 3	homo sapiens	SH-SY5Y cells	MPTP	↑
	Pennington2010	P16442	ABO	glycoprotein-fucosylgalactoside alpha-N-acetylgalactosaminyltransferase	homo sapiens	SH-SY5Y cells	alpha-synuclein WT	↑
	Pennington2010	P60709	ACTB	Actin, cytoplasmic 1 (Beta-actin) [Cleaved into: Actin, cytoplasmic 1, N-terminally processed]	homo sapiens	SH-SY5Y cells	alpha-synuclein WT	↑
	Pennington2010	P60709	ACTB	Actin, cytoplasmic 1 (Beta-actin) [Cleaved into: Actin, cytoplasmic 1, N-terminally processed]	homo sapiens	SH-SY5Y cells	alpha-synuclein WT	↑
	Pennington2010	P25705	ATP5A1	ATP synthase subunit alpha, mitochondrial	homo sapiens	SH-SY5Y cells	alpha-synuclein WT	↑
	Pennington2010	Q02338	BDH1	d-beta-hydroxybutyrate dehydrogenase	homo sapiens	SH-SY5Y cells	alpha-synuclein WT	↓
	Pennington2010	Q02338	BDH1	d-beta-hydroxybutyrate dehydrogenase	homo sapiens	SH-SY5Y cells	alpha-synuclein WT	↑
	Pennington2010	Q6DEN2	DPYSL3	DPYSL3 protein [Homo sapiens]	homo sapiens	SH-SY5Y cells	alpha-synuclein WT	↑
	Pennington2010	P62805	HIST1H4A	Histone H4	homo sapiens	SH-SY5Y cells	alpha-synuclein WT	↓
	Pennington2010	P38646	HSPA9	Stress-70 protein, mitochondrial	homo sapiens	SH-SY5Y cells	alpha-synuclein WT	↓
	Pennington2010	P10809	HSPD1	60 kDa heat shock protein, mitochondrial	homo sapiens	SH-SY5Y cells	alpha-synuclein WT	↑
	Pennington2010	P10809	HSPD1	60 kDa heat shock protein, mitochondrial	homo sapiens	SH-SY5Y cells	alpha-synuclein WT	↑
	Pennington2010	Q03252	LMNB2	Lamin-B2	homo sapiens	SH-SY5Y cells	alpha-synuclein WT	↓
	Pennington2010	Q03252	LMNB2	Lamin-B2	homo sapiens	SH-SY5Y cells	alpha-synuclein WT	↓
	Pennington2010	P28331	NDUFS1	NADH dehydrogenase (ubiquinone) Fe−S protein 1, 75 kDa (NADH-coenzyme Q reductase)	homo sapiens	SH-SY5Y cells	alpha-synuclein WT	↓
	Pennington2010	Q9H0E2	TOLLIP	Toll-interacting protein	homo sapiens	SH-SY5Y cells	alpha-synuclein WT	↑
	Pennington2010	Q12931	TRAP1 (HSP75)	Heat shock protein 75 kDa, mitochondrial (HSP 75)	homo sapiens	SH-SY5Y cells	alpha-synuclein WT	↓
	Pennington2010	Q71U36	TUBA1A	Tubulin alpha-1A chain	homo sapiens	SH-SY5Y cells	alpha-synuclein WT	↑
	Pennington2010	O15240	VGF	Neurosecretory protein VGF	homo sapiens	SH-SY5Y cells	alpha-synuclein WT	↓
	Pennington2010	Q9UK41	VPS28	Vacuolar protein sorting-associated protein 28 homologue	homo sapiens	SH-SY5Y cells	alpha-synuclein WT	↑
	Xie 2011	P08758	ANXA5, ANX5, ENX2, PP4	Annexin A5	homo sapiens	SH-SY5Y cells	MPTP	↑
	Xie 2011	P05388	RPLP0	60S acidic ribosomal protein P0 (60S ribosomal protein L10E) (Large ribosomal subunit protein uL10)	homo sapiens	SH-SY5Y cells	MPTP	↑
	Xie 2011	P30626	SRI	Sorcin	homo sapiens	SH-SY5Y cells	MPTP	↑
	Lei2014	P53396	ACLY	ATP-citrate synthase	homo sapiens	SK-N-SH cells	Paraquat	↓
	Lei2014	Q562R1	ACTBL2	Beta-actin-like protein 2 (Kappa-actin)	homo sapiens	SK-N-SH cells	Paraquat	↑
	Lei2014	P12814	ACTN1	Alpha-actinin-1	homo sapiens	SK-N-SH cells	Paraquat	↓
	Lei2014	O43707	ACTN4	Alpha-actinin-4	homo sapiens	SK-N-SH cells	Paraquat	↓
	Lei2014	P61158	ACTR3, ARP3	Actin-related protein 3	homo sapiens	SK-N-SH cells	Paraquat	↓
	Lei2014	P25705	ATP5A1, ATP5A, ATP5AL2, ATPM	ATP synthase subunit alpha, mitochondrial	homo sapiens	SK-N-SH cells	Paraquat	↓
	Lei2014	P06576	ATP5B, ATPMB, ATPSB	ATP synthase subunit beta, mitochondrial (EC 3.6.3.14)	homo sapiens	SK-N-SH cells	Paraquat	↓
	Lei2014	P46527	CDKN1B, KIP1	Cyclin-dependent kinase inhibitor 1B	homo sapiens	SK-N-SH cells	Paraquat	↑
	Lei2014	P23528	CFL1, CFL	Cofilin-1	homo sapiens	SK-N-SH cells	Paraquat	↓
	Lei2014	Q15417	CNN3	Calponin-3	homo sapiens	SK-N-SH cells	Paraquat	↑
	Lei2014	Q96SM3	CPXM1, CPX1, CPXM, UNQ3015/PRO9782	Probable carboxypeptidase X1	homo sapiens	SK-N-SH cells	Paraquat	↑
	Lei2014	P07858	CTSB, CPSB	Cathepsin B	homo sapiens	SK-N-SH cells	Paraquat	↓
	Lei2014	Q16531	DDB1, XAP1	DNA damage-binding protein 1	homo sapiens	SK-N-SH cells	Paraquat	↑
	Lei2014	P27487	DPP4, ADCP2, CD26	Dipeptidyl peptidase 4	homo sapiens	SK-N-SH cells	Paraquat	↓
	Lei2014	Q14204	DYNC1H1, DHC1, DNCH1, DNCL, DNECL, DYHC	Cytoplasmic dynein 1 heavy chain 1	homo sapiens	SK-N-SH cells	Paraquat	↑
	Lei2014	P63241	EIF5A	Eukaryotic translation initiation factor 5A-1	homo sapiens	SK-N-SH cells	Paraquat	↑
	Lei2014	P49327	FASN, FAS	Fatty acid synthase	homo sapiens	SK-N-SH cells	Paraquat	↑
	Lei2014	A0A0S2Z4C3	FH	Isoform of Mitochondrial of Fumarate hydratase, mitochondrial	homo sapiens	SK-N-SH cells	Paraquat	↓
	Lei2014	P21333	FLNA, FLN, FLN1	Isoform 2 of Filamin-A	homo sapiens	SK-N-SH cells	Paraquat	↓
	Lei2014	Q14315	FLNC, ABPL, FLN2	Isoform 1 of Filamin-C	homo sapiens	SK-N-SH cells	Paraquat	↓
	Lei2014	Q16658	FSCN1, FAN1, HSN, SNL	Fascin 1	homo sapiens	SK-N-SH cells	Paraquat	↑
	Lei2014	P11413	G6PD	Isoform Long of Glucose-6-phosphate 1-dehydrogenase	homo sapiens	SK-N-SH cells	Paraquat	↓
	Lei2014	P09211	GSTP1, FAEES3, GST3	Glutathione S-transferase P	homo sapiens	SK-N-SH cells	Paraquat	↓
	Lei2014	Q58FF6	HSP90AB4P	Putative heat shock protein HSP 90-beta 4	homo sapiens	SK-N-SH cells	Paraquat	↓
	Lei2014	P0DMV8	HSPA1A HSP72, HSPA1, HSX70	Heat shock 70 kDa protein 1A/1B	homo sapiens	SK-N-SH cells	Paraquat	↓
	Lei2014	P10809	HSPD1, HSP60	60kDa heat shoch protein, mitochondrial	homo sapiens	SK-N-SH cells	Paraquat	↑
	Lei2014	B8ZZL8	HSPE1, hCG_21429	10kDa heat shock protein, mitochondrial	homo sapiens	SK-N-SH cells	Paraquat	↑
	Lei2014	P00338	LDHA, PIG19	Isoform 1 of L-lactate dehydrogenase A chain	homo sapiens	SK-N-SH cells	Paraquat	↑
	Lei2014	P07195	LDHB	L-lactate dehydrogenase B chain	homo sapiens	SK-N-SH cells	Paraquat	↑
	Lei2014	P09382	LGALS1	Galectin-1	homo sapiens	SK-N-SH cells	Paraquat	↓
	Lei2014	P02545	LMNA, LMN1	Prelamin-A/C	homo sapiens	SK-N-SH cells	Paraquat	↓
	Lei2014	P20700	LMNB1, LMN2, LMNB	Lamin-B1	homo sapiens	SK-N-SH cells	Paraquat	↓
	Lei2014	P40926	MDH2	Malate dehydrogenase, mitochondrial	homo sapiens	SK-N-SH cells	Paraquat	↓
	Lei2014	P82650	MRPS22, C3orf5, RPMS22, GK002	28S ribosomal protein S22, mitochondrial	homo sapiens	SK-N-SH cells	Paraquat	↓
	Lei2014	P26038	MSN	Moesin	homo sapiens	SK-N-SH cells	Paraquat	↓
	Lei2014	O14950	MYL12B, MRLC2, MYLC2B	Myosin regulatory light chain 12B	homo sapiens	SK-N-SH cells	Paraquat	↓
	Lei2014	P60660-1	MYL6	Isoform Non-muscle of Myosin light polypeptide 6	homo sapiens	SK-N-SH cells	Paraquat	↑
	Lei2014	O00159	MYO1C	Isoform 1 of Myosin-Ic	homo sapiens	SK-N-SH cells	Paraquat	↑
	Lei2014	Q15843	NEDD8	NEDD8 (Neddylin) (Neural precursor cell expressed developmentally down-regulated protein 8) (NEDD-8) (Ubiquitin-like protein Nedd8)	homo sapiens	SK-N-SH cells	Paraquat	↑
	Lei2014	P30101	PDIA3, ERP57, ERP60, GRP58	Protein disulfide-isomerase A3	homo sapiens	SK-N-SH cells	Paraquat	↓
	Lei2014	P13667	PDIA4, ERP70, ERP72	Protein disulfide-isomerase A4	homo sapiens	SK-N-SH cells	Paraquat	↑
	Lei2014	Q15084	PDIA6, ERP5, P5, TXNDC7	Isoform 2 of Protein disulfide-isomerase A6	homo sapiens	SK-N-SH cells	Paraquat	↓
	Lei2014	P07737	PFN1	Profilin-1	homo sapiens	SK-N-SH cells	Paraquat	↓
	Lei2014	P00558	PGK1, PGKA, MIG10, OK/SW-cl.110	Phosphoglycerate kinase 1	homo sapiens	SK-N-SH cells	Paraquat	↓
	Lei2014	P30613	PKLR, PK1, PKL	Pyruvate kinase PKLR	homo sapiens	SK-N-SH cells	Paraquat	↓
	Lei2014	P14618	PKM, OIP3, PK2, PK3, PKM2	Pyruvate kinase isozymes M1/M2	homo sapiens	SK-N-SH cells	Paraquat	↓
	Lei2014	P30048	PRDX3, AOP1	Thioredoxin-dependent peroxide reductase, mitochondrial	homo sapiens	SK-N-SH cells	Paraquat	↓
	Lei2014	P30044	PRDX5, ACR1, SBBI10	Isoform Cytoplasmic+peroxisomal of Peroxiredoxin-5, mitochondrial	homo sapiens	SK-N-SH cells	Paraquat	↑
	Lei2014	P30041	PRDX6, AOP2, KIAA0106	Peroxiredoxin- 6	homo sapiens	SK-N-SH cells	Paraquat	↓
	Lei2014	P78527	PRKDC, HYRC, HYRC1	Isoform 1 of DNA-dependent protein kinase catalytic subunit	homo sapiens	SK-N-SH cells	Paraquat	↓
	Lei2014	P25787	PSMA2, HC3, PSC3	Proteasome subunit alpha type-2	homo sapiens	SK-N-SH cells	Paraquat	↓
	Lei2014	P61586	RHOA, ARH12, ARHA, RHO12	Transforming protein RhoA	homo sapiens	SK-N-SH cells	Paraquat	↓
	Lei2014	Q13813	SPTAN1, NEAS, SPTA2	Isoform 3 of Spectrin alpha chain, brain	homo sapiens	SK-N-SH cells	Paraquat	↑
	Lei2014	Q01082-1	SPTBN1	Isoform Long of Spectrin beta chain, brain 1	homo sapiens	SK-N-SH cells	Paraquat	↑
	Lei2014	P21980	TGM2	Isoform 1 of Protein-glutamine gamma-glutamyltransferase 2	homo sapiens	SK-N-SH cells	Paraquat	↑
	Lei2014	Q9Y490	TLN1, KIAA1027, TLN	Talin-1	homo sapiens	SK-N-SH cells	Paraquat	↑
	Lei2014	P09493	TPM1, C15orf13, TMSA	Isoform 3 of Tropomyosin alpha-1 chain	homo sapiens	SK-N-SH cells	Paraquat	↓
	Lei2014	P67936	TPM4	Isoform 1 of Tropomyosin alpha-4 chain	homo sapiens	SK-N-SH cells	Paraquat	↓
	Lei2014	Q71U36	TUBA1A, TUBA3	Tubulin alpha-1A chain	homo sapiens	SK-N-SH cells	Paraquat	↑
	Lei2014	P07437	TUBB, TUBB5, OK/SW-cl.56	Tubulin, beta	homo sapiens	SK-N-SH cells	Paraquat	↑
	Lei2014	B4DNW1	TUBB2A	Tubulin beta-2C chain	homo sapiens	SK-N-SH cells	Paraquat	↑
	Lei2014	B4DJ43	TUBB4	Tubulin beta-4 chain	homo sapiens	SK-N-SH cells	Paraquat	↑
	Lei2014	Q6IBS0	TWF2, PTK9L, MSTP011	Twinfilin-2	homo sapiens	SK-N-SH cells	Paraquat	↑
	Lei2014	Q8NBS9	TXNDC5, TLP46, UNQ364/PRO700	Thioredoxin domain-containing protein 5	homo sapiens	SK-N-SH cells	Paraquat	↑
	Lei2014	Q16881	TXNRD1, GRIM12, KDRF	Isoform 5 of Thioredoxin reductase 1, cytoplasmic	homo sapiens	SK-N-SH cells	Paraquat	↓
	Lei2014	P68036	UBE2L3, UBCE7, UBCH7	Ubiquitin-conjugating enzyme E2 L3	homo sapiens	SK-N-SH cells	Paraquat	↓
	Lei2014	P07919	UQCRH	Cytochrome b-c1 complex subunit 6, mitochondrial	homo sapiens	SK-N-SH cells	Paraquat	↑
	Lei2014	P45880	VDAC2	Isoform 2 of Voltage-dependent anion-selective channel protein 2	homo sapiens	SK-N-SH cells	Paraquat	↑
	Lei2014	P18206	VLC	Isoform 1 of Vinculin	homo sapiens	SK-N-SH cells	Paraquat	↓
	Lei2014	Q15942	ZYX	Zyxin	homo sapiens	SK-N-SH cells	Paraquat	↓
	Basso2003	P09417	Dihydropteridine reductase	Dihydropteridine reductase	homo sapiens	SN	patient	↑
	Basso2003	P04179	Mn-SOD	Superoxide dismutase [Mn], mitochondrial	homo sapiens	SN	patient	↑
	Basso2004	O75947	ATP5H	ATP synthase subunit d, mitochondrial	homo sapiens	SN	patient	↑
	Basso2004	P54289	CACNA2D1	Chain 2: L-type calcium channel d-subunit	homo sapiens	SN	patient	↑
	Basso2004	O14810	CPLX1	Complexin I	homo sapiens	SN	patient	↑
	Basso2004	P05413	FABP3	Fatty acid-binding protein	homo sapiens	SN	patient	↑
	Basso2004	P07196	NEFL	Neurofilament L	homo sapiens	SN	patient	↓
	Basso2004	P07197	NEFM	Neurofilament M	homo sapiens	SN	patient	↓
	Basso2004	P35080-2	PFN2	Splice isoform II B of Profilin II of Profilin II	homo sapiens	SN	patient	↑
	Basso2004	P32119	PRDX2	Peroxiredoxin 2	homo sapiens	SN	patient	↑
	Basso2004	P47985	UQCRFS1	Mitochondrial complex III (Ubiquinol-cytochrome c reductase iron-sulfur subunit, mitochondrial)	homo sapiens	SN	patient	↑
	Halbgebauer2016(MAS VEM DE OUTROS ARTIGOS)	P00352	ALDH1A1	Retinal dehydrogenase 1	homo sapiens	SN	PD	↓
	Halbgebauer2016(MAS VEM DE OUTROS ARTIGOS)	P00352	ALDH1A1	Retinal dehydrogenase 1	homo sapiens	SN	PD	↑
	Halbgebauer2016(MAS VEM DE OUTROS ARTIGOS)	P01024	C3	Complement C3	homo sapiens	SN	PD	↓
	Halbgebauer2016(MAS VEM DE OUTROS ARTIGOS)	P09543	CNP	2'3'-Cyclic-nucleotide 3'-phosphodiesterase	homo sapiens	SN	PD	↑
	Halbgebauer2016(MAS VEM DE OUTROS ARTIGOS)	O14810	CPLX1	Complexin I	homo sapiens	SN	PD	↑
	Halbgebauer2016(MAS VEM DE OUTROS ARTIGOS)	Q14194	CRMP1	Dihydropyrimidinase-related protein-1	homo sapiens	SN	PD	↓
	Halbgebauer2016(MAS VEM DE OUTROS ARTIGOS)	Q15700	DLG2	Disks large homologue 2	homo sapiens	SN	PD	↓
	Halbgebauer2016(MAS VEM DE OUTROS ARTIGOS)	P02792	FTL	Ferritin light chain	homo sapiens	SN	PD	↑
	Halbgebauer2016(MAS VEM DE OUTROS ARTIGOS)	P31150	GDI1	Rab GDP dissociation inhibitor alpha	homo sapiens	SN	PD	↑
	Halbgebauer2016(MAS VEM DE OUTROS ARTIGOS)	P14136	GFAP	Glial fibrillary acidic protein (GFAP)	homo sapiens	SN	PD	↓
	Halbgebauer2016(MAS VEM DE OUTROS ARTIGOS)	P60983	GMFB	Glia maturation factor-b (GMFB)	homo sapiens	SN	PD	↑
	Halbgebauer2016(MAS VEM DE OUTROS ARTIGOS)	P06396	GSN	Gelsolin	homo sapiens	SN	PD	↑
	Halbgebauer2016(MAS VEM DE OUTROS ARTIGOS)	P06396	GSN	Gelsolin	homo sapiens	SN	PD	↓
	Halbgebauer2016(MAS VEM DE OUTROS ARTIGOS)	P78417	GSTO1	Glutathione S-transferase omega-1	homo sapiens	SN	PD	↓
	Halbgebauer2016(MAS VEM DE OUTROS ARTIGOS)	P78417	GSTO1	Glutathione S-transferase omega-1	homo sapiens	SN	PD	↑
	Halbgebauer2016(MAS VEM DE OUTROS ARTIGOS)	P09211	GSTP1	Glutathione-S-transferase P1	homo sapiens	SN	PD	↑
	Halbgebauer2016(MAS VEM DE OUTROS ARTIGOS)	Q9GZV7	HAPLN2	Hyaluronan and proteoglycan link protein 2	homo sapiens	SN	PD	↑
	Halbgebauer2016(MAS VEM DE OUTROS ARTIGOS)	P38646	HSPA9	Stress-70 protein, mitochondrial	homo sapiens	SN	PD	↓
	Halbgebauer2016(MAS VEM DE OUTROS ARTIGOS)	Q16352	INA	a-Internexin	homo sapiens	SN	PD	↑
	Halbgebauer2016(MAS VEM DE OUTROS ARTIGOS)	Q16352	INA	a-Internexin	homo sapiens	SN	PD	↓
	Halbgebauer2016(MAS VEM DE OUTROS ARTIGOS)	Q16352	INA	a-Internexin	homo sapiens	SN	PD	↑
	Halbgebauer2016(MAS VEM DE OUTROS ARTIGOS)	Q16352	INA	a-Internexin	homo sapiens	SN	PD	↓
	Halbgebauer2016(MAS VEM DE OUTROS ARTIGOS)	O14594	NCAN	Neurocan core protein	homo sapiens	SN	PD	↓
	Halbgebauer2016(MAS VEM DE OUTROS ARTIGOS)	O14594	NCAN	Neurocan core protein	homo sapiens	SN	PD	↓
	Halbgebauer2016(MAS VEM DE OUTROS ARTIGOS)	Q7Z3B1	NEGR1	Neuronal growth regulator 1	homo sapiens	SN	PD	↓
	Halbgebauer2016(MAS VEM DE OUTROS ARTIGOS)	P14618	PKM	Pyruvate kinase 3 isoform 2	homo sapiens	SN	PD	↓
	Halbgebauer2016(MAS VEM DE OUTROS ARTIGOS)	P60201	PLP1	Myelin proteolipid protein	homo sapiens	SN	PD	↑
	Halbgebauer2016(MAS VEM DE OUTROS ARTIGOS)	P32119	PRDX2	Peroxiredoxin 2	homo sapiens	SN	PD	↑
	Halbgebauer2016(MAS VEM DE OUTROS ARTIGOS)	P54829	PTPN5	Tyrosine-protein phosphatase nonreceptor type 5	homo sapiens	SN	PD	↑
	Halbgebauer2016(MAS VEM DE OUTROS ARTIGOS)	Q92901	RPL3L	60S Ribosomal protein L3	homo sapiens	SN	PD	↑
	Halbgebauer2016(MAS VEM DE OUTROS ARTIGOS)	P43003	SLC1A3	Excitatory amino acid transporter 1	homo sapiens	SN	PD	↓
	Halbgebauer2016(MAS VEM DE OUTROS ARTIGOS)	P30626	SRI	Sorcin	homo sapiens	SN	PD	↑
	Halbgebauer2016(MAS VEM DE OUTROS ARTIGOS)	P61764	STXBP1	Munc18-1 (syntaxin-binding protein 1)	homo sapiens	SN	PD	↓
	Halbgebauer2016(MAS VEM DE OUTROS ARTIGOS)	Q8TBG9	SYNPR	Synaptoporin	homo sapiens	SN	PD	↑
	Halbgebauer2016(MAS VEM DE OUTROS ARTIGOS)	P08247	SYP	Synaptophysin	homo sapiens	SN	PD	↓
	Halbgebauer2016(MAS VEM DE OUTROS ARTIGOS)	Q9NY65	TUBA8	Tubulin alpha-8 chain	homo sapiens	SN	PD	↓
	Halbgebauer2016(MAS VEM DE OUTROS ARTIGOS)	Q9NY65	TUBA8	Tubulin alpha-8 chain	homo sapiens	SN	PD	↑
	Halbgebauer2016(MAS VEM DE OUTROS ARTIGOS)	P47985	UQCRFS1	Cytochrome b-c1 complex subunit Rieske, mitochondrial	homo sapiens	SN	PD	↑
	Halbgebauer2016(MAS VEM DE OUTROS ARTIGOS)	P62258	YWHAE	14-3-3 protein epsilon	homo sapiens	SN	PD	↓
	Jin et al.2006	O43707	ACTN4	Alpha-actinin-4	homo sapiens	SN	patient	↑
	Jin et al.2006	P61163	ACTR1A	alpha-centractin, beta-centractin	homo sapiens	SN	patient	↓
	Jin et al.2006	P14621	ACYP2	Acylphosphatase 2	homo sapiens	SN	patient	↓
	Jin et al.2006	P35612	ADD2	beta-adducin	homo sapiens	SN	patient	↓
	Jin et al.2006	P00568	AK1	Adenylate kinase isoenzyme 1 (AK 1) (EC 2.7.4.3) (EC 2.7.4.6) (ATP-AMP transphosphorylase 1) (ATP:AMP phosphotransferase) (Adenylate monophosphate kinase) (Myokinase)	homo sapiens	SN	patient	↑
	Jin et al.2006	P14550	AKR1A1	Aldo-keto reductase family 1, member A	homo sapiens	SN	patient	↑
	Jin et al.2006	P00352	ALDH1A1	Retinal dehydrogenase 1	homo sapiens	SN	patient	↓
	Jin et al.2006	P51649	ALDH5A1	Succinate-semialdehyde dehydrogenase, mitochondrial precursor	homo sapiens	SN	patient	↓
	Jin et al.2006	Q02252	ALDH6A1	Methylmalonate-semialdehyde dehydrogenase (acylating), mitochondrial precursor b	homo sapiens	SN	patient	↓
	Jin et al.2006	P63010	AP2B1	Similar to adaptor-related protein complex 2, beta 1 subunit	homo sapiens	SN	patient	↓
	Jin et al.2006	Q15041	ARL6IP1	ADP-ribosylation factor-like protein 6-interacting protein 1	homo sapiens	SN	patient	↑
	Jin et al.2006	P14415	ATP1B2	Sodium/potassium-transporting ATPase beta-2 chain	homo sapiens	SN	patient	↓
	Jin et al.2006	O14983	ATP2A1	Splice isoform SERCA1B of O14983 sarcoplasmic/endoplasmic reticulum calcium ATPase 1	homo sapiens	SN	patient	↑
	Jin et al.2006	O75363	BCAS1	Breast carcinoma amplified sequence 1	homo sapiens	SN	patient	↑
	Jin et al.2006	O00499	BIN1	Splice isoform IIC2 of O00499 Myc box-dependent interacting protein 1	homo sapiens	SN	patient	↑
	Jin et al.2006	Q13554	CAMK2B	Calcium/calmodulin-dependent protein kinase IIB	homo sapiens	SN	patient	↓
	Jin et al.2006	P16152	CBR1	Carbonyl reductase 1	homo sapiens	SN	patient	↑
	Jin et al.2006	P41217	CD200	OX-2 membrane glycoprotein precursor	homo sapiens	SN	patient	↓
	Jin et al.2006	P05060	CHGB	Secretogranin I precursor (SgI)	homo sapiens	SN	patient	↑
	Jin et al.2006	P12532	CKMT1A	Creatine kinase, ubiquitous mitochondrial precursor	homo sapiens	SN	patient	↑
	Jin et al.2006	P09543	CNP	Splice isoform CNPI of P09543 2',3'-cyclic nucleotide 3'-phosphodiesterase	homo sapiens	SN	patient	↑
	Jin et al.2006	Q14194	CRMP1	Dihydropyrimidinase-related protein-1	homo sapiens	SN	patient	↓
	Jin et al.2006	Q13363	CTBP1	C-terminal binding protein 1	homo sapiens	SN	patient	↓
	Jin et al.2006	Q92499	DDX1	ATP-dependent helicase DDX1	homo sapiens	SN	patient	↑
	Jin et al.2006	Q9UPY3	DICER1	Endoribonuclease dicer	homo sapiens	SN	patient	↓
	Jin et al.2006	O00429	DNM1L	Dynamin-1-like protein (EC 3.6.5.5) (Dnm1p/Vps1p-like protein) (DVLP) (Dynamin family member proline-rich carboxyl-terminal domain less) (Dymple) (Dynamin-like protein) (Dynamin-like protein 4) (Dynamin-like protein IV) (HdynIV) (Dynamin-related protein 1)	homo sapiens	SN	patient	↓
	Jin et al.2006	P29692	EEF1D	Elongation factor 1-delta	homo sapiens	SN	patient	↑
	Jin et al.2006	P13639	EEF2	Elongation factor 2	homo sapiens	SN	patient	↓
	Jin et al.2006	P63241	EIF5A	Eukaryotic translation initiation factor 5A-1	homo sapiens	SN	patient	↓
	Jin et al.2006	Q16134	ETFDH	Electron transfer flavoprotein-ubiquinone oxidoreductase, mitochondrial precursor	homo sapiens	SN	patient	↓
	Jin et al.2006	P22830	FECH	Ferrochelatase, mitochondrial precursor	homo sapiens	SN	patient	↑
	Jin et al.2006	Q16658	FSCN1	Hypothetical protein	homo sapiens	SN	patient	↑
	Jin et al.2006	Q99259	GAD1	Glutamate decarboxylase, 67-kDa isoform	homo sapiens	SN	patient	↓
	Jin et al.2006	Q05329	GAD2	Glutamate decarboxylase, 65-kDa isoform	homo sapiens	SN	patient	↓
	Jin et al.2006	P59768	GBG2	Guanine nucleotide-binding protein Gi/Gs/Go gamma2 subunit	homo sapiens	SN	patient	↓
	Jin et al.2006	P31150	GDI1	Rab GDP dissociation inhibitor alpha	homo sapiens	SN	patient	↑
	Jin et al.2006	P50395	GDI2	Rab GDP dissociation inhibitor beta	homo sapiens	SN	patient	↑
	Jin et al.2006	Q9NZD2	GLTP	Similar to glycolipid transfer protein	homo sapiens	SN	patient	↑
	Jin et al.2006	P00367	GLUD1	Glutamate dehydrogenase 1, mitochondrial precursor	homo sapiens	SN	patient	↓
	Jin et al.2006	Q14344	GNA13	Guanine nucleotide-binding protein, alpha_x0006_13 subunit	homo sapiens	SN	patient	↓
	Jin et al.2006	O14775	GNB5	Splice isoform 1 of O14775 guanine nucleotide-binding protein beta subunit 5	homo sapiens	SN	patient	↑
	Jin et al.2006	P50150	GNG4	Guanine nucleotide-binding protein Gi/Gs/Go gamma 4 subunit	homo sapiens	SN	patient	↓
	Jin et al.2006	P06396	GSN	Gelsolin precursor	homo sapiens	SN	patient	↑
	Jin et al.2006	P28161	GSTM2	Glutathione S-transferase M2	homo sapiens	SN	patient	↑
	Jin et al.2006	P78417	GSTO1	Glutathione S-transferase omega-1	homo sapiens	SN	patient	↓
	Jin et al.2006	P78417	GSTO1	Glutathione S-transferase omega-1	homo sapiens	SN	patient	↓
	Jin et al.2006	Q9GZV7	HAPLN2	Hyaluronan and proteoglycan link protein 2	homo sapiens	SN	patient	↑
	Jin et al.2006	P49773	HINT1	Histidine triad nucleotide-binding protein 1	homo sapiens	SN	patient	↑
	Jin et al.2006	P38646	HSPA9	Stress-70 protein, mitochondrial	homo sapiens	SN	patient	↓
	Jin et al.2006	O14558	HSPB6	Heat shock 20-kDa-like protein p20	homo sapiens	SN	patient	↑
	Jin et al.2006	P10809	HSPD1	60 kDa heat shock protein, mitochondrial	homo sapiens	SN	patient	↑
	Jin et al.2006	P01871	IGHM	Immunoglobulin heavy constant um	homo sapiens	SN	patient	↑
	Jin et al.2006	A1L0T0	ILVBL	Acetolactate synthase	homo sapiens	SN	patient	↓
	Jin et al.2006	Q16352	INA	alpha-internexin	homo sapiens	SN	patient	↓
	Jin et al.2006	P05556	ITGB1	Splice isoform beta-1D of P05556 integrin beta1 precursor	homo sapiens	SN	patient	↑
	Jin et al.2006	P26012	ITGB8	Integrin beta-8 precursor	homo sapiens	SN	patient	↑
	Jin et al.2006	O94910	LPHN1	Hypothetical protein KIAA0821	homo sapiens	SN	patient	↓
	Jin et al.2006	Q99685	MGLL	Monoglyceride lipase	homo sapiens	SN	patient	↑
	Jin et al.2006	Q14168	MPP2	Splice isoform 1 of Q14168 MAGUK p55 subfamily member 2	homo sapiens	SN	patient	↓
	Jin et al.2006	MT-CO1	MT-CO1	Cytochrome c oxidase polypeptide I	homo sapiens	SN	patient	↓
	Jin et al.2006	O14594	NCAN	Neurocan core protein	homo sapiens	SN	patient	↓
	Jin et al.2006	O95299	NDUFA10	NADH-ubiquinone oxidoreductase 42-kDa subunit, mitochondrial precursor	homo sapiens	SN	patient	↓
	Jin et al.2006	Q86Y39	NDUFA11	NADH-ubiquinone oxidoreductase subunit B14.7	homo sapiens	SN	patient	↓
	Jin et al.2006	Q7Z3B1	NEGR1	Hypothetical protein FLJ34988	homo sapiens	SN	patient	↓
	Jin et al.2006	Q9Y697	NFS1	Cisteine desulfurase, mitochondrial precursor	homo sapiens	SN	patient	↓
	Jin et al.2006	Q86X76	NIT1	Nitrilase homolog 1	homo sapiens	SN	patient	↑
	Jin et al.2006	P61970	NUTF2	Nuclear transport factor 2	homo sapiens	SN	patient	↑
	Jin et al.2006	Q96FW1	OTUB1	Ubiquitin thioesterase	homo sapiens	SN	patient	↑
	Jin et al.2006	Q9Y233	PDE10A	3',5'-Cyclic nucleotide phosphodiesterase 10A2	homo sapiens	SN	patient	↓
	Jin et al.2006	Q01064	PDE1B	Calcium/calmodulin-dependent 3',5'-cyclic nucleotide phosphodiesterase 1B	homo sapiens	SN	patient	↓
	Jin et al.2006	O00330	PDHX	Pyruvate dehydrogenase protein X component, mitochondrial	homo sapiens	SN	patient	↓
	Jin et al.2006	Q15121	PEA15	Astrocytic phosphoprotein	homo sapiens	SN	patient	↑
	Jin et al.2006	P17858	PFKL	6-Phosphofructokinase	homo sapiens	SN	patient	↑
	Jin et al.2006	P07737	PFN1	Profilin 1	homo sapiens	SN	patient	↑
	Jin et al.2006	Q96FC7	PHYHIPL	Hypothetical protein FLJ30394	homo sapiens	SN	patient	↓
	Jin et al.2006	Q13526	PIN1	Peptidyl-prolyl cis-trans isomerase NIMA-interacting 1	homo sapiens	SN	patient	↑
	Jin et al.2006	P14618	PKM	Pyruvate kinase 3 isoform 2	homo sapiens	SN	patient	↓
	Jin et al.2006	Q9UF11	PLEKHB1	PHR1 isoform 1, PHR1 isoform 2	homo sapiens	SN	patient	↑
	Jin et al.2006	P60201-2	PLP1	Splice isoform DM-20 of P06905 myelin proteolipid protein	homo sapiens	SN	patient	↑
	Jin et al.2006	O43157	PLXNB1	Plexin-B1/SEP receptor precursor	homo sapiens	SN	patient	↓
	Jin et al.2006	Q06830	PRDX1	Peroxiredoxin 1	homo sapiens	SN	patient	↑
	Jin et al.2006	Q92954	PRG4	Megakaryocyte-stimulating factor	homo sapiens	SN	patient	↓
	Jin et al.2006	Q15185	PTGES3	Telomerase-binding protein p23	homo sapiens	SN	patient	↓
	Jin et al.2006	P54829	PTPN5	Protein-tyrosine phosphatase, non-receptor type 5	homo sapiens	SN	patient	↑
	Jin et al.2006	P61026	RAB10	Ras-related protein Rab-10	homo sapiens	SN	patient	↓
	Jin et al.2006	P61106	RAB14	Ras-related protein Rab-14	homo sapiens	SN	patient	↑
	Jin et al.2006	Q9UL25	RAB21	Ras-related protein Rab-21	homo sapiens	SN	patient	↑
	Jin et al.2006	Q96E17	RAB3C	Ras-related protein Rab-3C	homo sapiens	SN	patient	↑
	Jin et al.2006	P61224	RAP1B	Ras-related protein Rap-1b	homo sapiens	SN	patient	↑
	Jin et al.2006	P35241	RDX	Radixin	homo sapiens	SN	patient	↑
	Jin et al.2006	P62745	RHOB	Transforming protein RhoB	homo sapiens	SN	patient	↑
	Jin et al.2006	P84095	RHOG	Rho-related GTP-binding protein RhoG	homo sapiens	SN	patient	↑
	Jin et al.2006	P13489	RNH1	Placental ribonuclease inhibitor	homo sapiens	SN	patient	↑
	Jin et al.2006	Q02543	RPL18A	Similar to ribosomal protein L18a	homo sapiens	SN	patient	↓
	Jin et al.2006	P39023	RPL3	60 S ribosomal protein L3	homo sapiens	SN	patient	↑
	Jin et al.2006	Q15436	SEC23A	Protein transport protein Sec23A	homo sapiens	SN	patient	↓
	Jin et al.2006	Q16181	SEPT7	Septin 7	homo sapiens	SN	patient	↑
	Jin et al.2006	Q92599	SEPT8	Septin KIAA0202d	homo sapiens	SN	patient	↑
	Jin et al.2006	Q9NR46	SH3GLB2	SH3-containing protein SH3GLB2	homo sapiens	SN	patient	↑
	Jin et al.2006	Q8IXJ6	SIRT2	Splice isoform 2 of Q8IXJ6 NAD-dependent deacetylase sirtuin 2	homo sapiens	SN	patient	↑
	Jin et al.2006	P43003	SLC1A3	Excitatory amino acid transporter 1	homo sapiens	SN	patient	↓
	Jin et al.2006	Q9UI40	SLC24A2	Splice isoform 1 of Q9UI40 sodium/potassium/calcium exchanger 2 precursor	homo sapiens	SN	patient	↑
	Jin et al.2006	Q9H598	SLC32A1	Peptidyl-prolyl cis-trans isomerase, mitochondrial precursor	homo sapiens	SN	patient	↓
	Jin et al.2006	Q9H598	SLC32A1	Vesicular inhibitory amino acid transporter	homo sapiens	SN	patient	↓
	Jin et al.2006	P19634	SLC9A1	Sodium/hydrogen exchanger 1	homo sapiens	SN	patient	↑
	Jin et al.2006	P30626	SRI	Sorcin	homo sapiens	SN	patient	↑
	Jin et al.2006	Q8TBG9	SYNPR	Synaptoporin	homo sapiens	SN	patient	↑
	Jin et al.2006	P08247	SYP	Synaptophysin	homo sapiens	SN	patient	↓
	Jin et al.2006	Q16890	TPD52L1	Tumor protein D53	homo sapiens	SN	patient	↓
	Jin et al.2006	Q9NY65	TUBA8	Tubulin alpha-8 chain	homo sapiens	SN	patient	↑
	Jin et al.2006	P68371	TUBB4B	Tubulin beta-2 chain	homo sapiens	SN	patient	↑
	Jin et al.2006	P0C7P4	UQCRFSL1	Ubiquinol-cytochrome c reductase iron-sulfur subunit, mitochondrial precursor	homo sapiens	SN	patient	↑
	Jin et al.2006	O60763	USO1	General vesicular transport factor p115	homo sapiens	SN	patient	↑
	Jin et al.2006	Q99536	VAT1	Synaptic vesicle membrane protein VAT-1 homolog	homo sapiens	SN	patient	↑
	Jin et al.2006	P62258	YWHAE	14-3-3 protein epsilon	homo sapiens	SN	patient	↓
	Kulathingal2009	P60709	ACTB	Actin, cytoplasmic 1 (Beta-actin) [Cleaved into: Actin, cytoplasmic 1, N-terminally processed]	homo sapiens	SN	transfectant cell line (3D5)	↑
	Kulathingal2009	P63261	ACTG1	Actin (gamma actin)	homo sapiens	SN	transfectant cell line (3D5)	↑
	Kulathingal2009	P48643	CCT5	T-complex protein 1 subunit epsilon (TCP-1-epsilon) (CCT-epsilon)	homo sapiens	SN	transfectant cell line (3D5)	↑
	Kulathingal2009	P24534	EEF1B2	Elongation factor 1-beta (EF-1-beta)	homo sapiens	SN	transfectant cell line (3D5)	↑
	Kulathingal2009	Q14697	GANAB	Neutral alpha-glucosidase AB precursor	homo sapiens	SN	transfectant cell line (3D5)	↑
	Kulathingal2009	P09211	GSTP1	Glutathione S-transferase P	homo sapiens	SN	transfectant cell line (3D5)	↑
	Kulathingal2009	P09211	GSTP1	Glutathione S-transferase P	homo sapiens	SN	transfectant cell line (3D5)	↑
	Kulathingal2009	P08107	HSP71	Heat shock 70kDa protein 1	homo sapiens	SN	transfectant cell line (3D5)	↑
	Kulathingal2009	P08238	HSP90AB1	Heat shock protein HSP-90 beta	homo sapiens	SN	transfectant cell line (3D5)	↑
	Kulathingal2009	P08238	HSP90AB1	Heat shock protein HSP-90 beta	homo sapiens	SN	transfectant cell line (3D5)	↑
	Kulathingal2009	P14625	HSP90B1	Endoplasmin	homo sapiens	SN	transfectant cell line (3D5)	↑
	Kulathingal2009	P14625	HSP90B1	Endoplasmin	homo sapiens	SN	transfectant cell line (3D5)	↑
	Kulathingal2009	P11142	HSPA8	Heat shock cognate 71 kDa proteina	homo sapiens	SN	transfectant cell line (3D5)	↑
	Kulathingal2009	P10809	HSPD1	60 kDa heat shock protein, mitochondrial	homo sapiens	SN	transfectant cell line (3D5)	↑
	Kulathingal2009	P07195	LDHB	L-lactate dehydrogenase B chain	homo sapiens	SN	transfectant cell line (3D5)	↑
	Kulathingal2009	P06748	NPM1	Nucleophosmin	homo sapiens	SN	transfectant cell line (3D5)	↑
	Kulathingal2009	P30101	PDIA3	Protein disulfide-isomerase A3	homo sapiens	SN	transfectant cell line (3D5)	↑
	Kulathingal2009	P32119	PRDX2	Peroxiredoxin 2	homo sapiens	SN	transfectant cell line (3D5)	↑
	Kulathingal2009	P25788	PSMA3	Proteasome subunit alpha type	homo sapiens	SN	transfectant cell line (3D5)	↑
	Kulathingal2009	P09936	UCHL1	Ubiquitin carboxy-terminal hydrolase isozyme	homo sapiens	SN	transfectant cell line (3D5)	↑
	Kulathingal2009	P09936	UCHL1	Ubiquitin carboxy-terminal hydrolase isozyme	homo sapiens	SN	transfectant cell line (3D5)	↑
	Kulathingal2009	P55072	VCP	Transitional endoplasmic reticulum ATPase	homo sapiens	SN	transfectant cell line (3D5)	↑
	Kulathingal2009	P62258	YWHAE	14-3-3 protein epsilon	homo sapiens	SN	transfectant cell line (3D5)	↑
	Kulathingal2009	P62258	YWHAE	14-3-3 protein epsilon	homo sapiens	SN	transfectant cell line (3D5)	↑
	Kulathingal2009	P63103	YWHAZ	14-3-3 protein zeta/delta	homo sapiens	SN	transfectant cell line (3D5)	↑
	Licker2009	P00352	ALDH1A1 ALDC ALDH1 PUMB1	Retinal dehydrogenase 1	homo sapiens	SN	patient	↓
	Licker2009	O75947	ATP5H My032	ATP synthase subunit d, mitochondrial	homo sapiens	SN	patient	↑
	Licker2009	P54289	CACNA2D1 CACNL2A CCHL2A MHS3	Voltage dependent calcium channel subunit alpha-2/delta-1	homo sapiens	SN	patient	↑
	Licker2009	Q14019	COTL1 CLP	Coactosin-like 1	homo sapiens	SN	patient	↑
	Licker2009	P33518	coxA2 VNG_0657G	Cytochrome c oxidase polypeptide 1	homo sapiens	SN	patient	↓
	Licker2009	P38646	HSPA9 GRP75 HSPA9B mt-HSP70	Stress-70 protein, mitochondrial	homo sapiens	SN	patient	↓
	Licker2009	O95299	NDUFA10	NADH ubiquinone 42 kDa subunit	homo sapiens	SN	patient	↓
	Licker2009	P32119	PRDX2 NKEFB TDPX1	Peroxiredoxin 2	homo sapiens	SN	patient	↑
	Licker2009	P09455	RBP1 CRBP1	Cellular retinol-binding protein 1	homo sapiens	SN	patient	↑
	Licker2009	O75368	SH3BGRL	SH3 domain binding glutamic acid rich protein like (SH3BGRL)	homo sapiens	SN	patient	↑
	Licker2009	P47985	UQCRFS1	Ubiquinol cytochrome c reductase iron–sulfur subunit	homo sapiens	SN	patient	↑
	Licker2014	Q8N2K0	ABHD12 C20orf22	Monoacylglycerol lipase ABHD12 (EC 3.1.1.23) (2-arachidonoylglycerol hydrolase) (Abhydrolase domain-containing protein 12)	homo sapiens	SN	patient	↓
	Licker2014	Q96IU4	ABHD14B CIB	Protein ABHD14B (EC 3.-.-.-) (Alpha/beta hydrolase domain-containing protein 14B) (Abhydrolase domain-containing protein 14B) (CCG1-interacting factor B)	homo sapiens	SN	patient	↑
	Licker2014	Q9H845	ACAD9	Acyl-CoA dehydrogenase family member 9, mitochondrial (ACAD-9) (EC 1.3.99.-)	homo sapiens	SN	patient	↓
	Licker2014	P22303	ACHE	Acetylcholinesterase (AChE) (EC 3.1.1.7)	homo sapiens	SN	patient	↓
	Licker2014	P21399	ACO1 IREB1	Cytoplasmic aconitate hydratase (Aconitase) (EC 4.2.1.3) (Citrate hydro-lyase) (Ferritin repressor protein) (Iron regulatory protein 1) (IRP1) (Iron-responsive element-binding protein 1) (IRE-BP 1)	homo sapiens	SN	patient	↑
	Licker2014	P11117	ACP2	Lysosomal acid phosphatase (LAP) (EC 3.1.3.2)	homo sapiens	SN	patient	↓
	Licker2014	O95573	ACSL3 ACS3 FACL3 LACS3	Long-chain-fatty-acid--CoA ligase 3 (EC 6.2.1.3) (Long-chain acyl-CoA synthetase 3) (LACS 3)	homo sapiens	SN	patient	↓
	Licker2014	P14621	ACYP2 ACYP	Acylphosphatase-2 (EC 3.6.1.7) (Acylphosphatase, muscle type isozyme) (Acylphosphate phosphohydrolase 2)	homo sapiens	SN	patient	↑
	Licker2014	Q9UEY8	ADD3 ADDL	Gamma-adducin (Adducin-like protein 70)	homo sapiens	SN	patient	↑
	Licker2014	O43865	AHCYL1 DCAL IRBIT XPVKONA	S-adenosylhomocysteine hydrolase-like protein 1 (DC-expressed AHCY-like molecule) (IP(3)Rs binding protein released with IP(3)) (IRBIT) (Putative adenosylhomocysteinase 2) (S-adenosyl-L-homocysteine hydrolase 2) (AdoHcyase 2)	homo sapiens	SN	patient	↑
	Licker2014	P14550	AKR1A1 ALDR1 ALR	Alcohol dehydrogenase [NADP(+)] (EC 1.1.1.2) (Aldehyde reductase) (Aldo-keto reductase family 1 member A1)	homo sapiens	SN	patient	↑
	Licker2014	P52895	AKR1C2 DDH2	Aldo-keto reductase family 1 member C2 (EC 1.-.-.-) (3-alpha-HSD3) (Chlordecone reductase homolog HAKRD) (Dihydrodiol dehydrogenase 2) (DD-2) (DD2) (Dihydrodiol dehydrogenase/bile acid-binding protein) (DD/BABP) (Trans-1,2-dihydrobenzene-1,2-diol dehydrogenase) (EC 1.3.1.20) (Type III 3-alpha-hydroxysteroid dehydrogenase) (EC 1.1.1.357)	homo sapiens	SN	patient	↑
	Licker2014	P52895	AKR1C2 DDH2	Aldo-keto reductase family 1 member C2 (EC 1.-.-.-) (3-alpha-HSD3) (Chlordecone reductase homolog HAKRD) (Dihydrodiol dehydrogenase 2) (DD-2) (DD2) (Dihydrodiol dehydrogenase/bile acid-binding protein) (DD/BABP) (Trans-1,2-dihydrobenzene-1,2-diol dehydrogenase) (EC 1.3.1.20) (Type III 3-alpha-hydroxysteroid dehydrogenase) (EC 1.1.1.357)	homo sapiens	SN	patient	↑
	Licker2014	P42330	AKR1C3 DDH1 HSD17B5 KIAA0119 PGFS	Aldo-keto reductase family 1 member C3 (EC 1.-.-.-) (17-beta-hydroxysteroid dehydrogenase type 5) (17-beta-HSD 5) (3-alpha-HSD type II, brain) (3-alpha-hydroxysteroid dehydrogenase type 2) (3-alpha-HSD type 2) (EC 1.1.1.357) (Chlordecone reductase homolog HAKRb) (Dihydrodiol dehydrogenase 3) (DD-3) (DD3) (Dihydrodiol dehydrogenase type I) (HA1753) (Indanol dehydrogenase) (EC 1.1.1.112) (Prostagla…	homo sapiens	SN	patient	↑
	Licker2014	P42330	AKR1C3 DDH1 HSD17B5 KIAA0119 PGFS	Aldo-keto reductase family 1 member C3 (EC 1.-.-.-) (17-beta-hydroxysteroid dehydrogenase type 5) (17-beta-HSD 5) (3-alpha-HSD type II, brain) (3-alpha-hydroxysteroid dehydrogenase type 2) (3-alpha-HSD type 2) (EC 1.1.1.357) (Chlordecone reductase homolog HAKRb) (Dihydrodiol dehydrogenase 3) (DD-3) (DD3) (Dihydrodiol dehydrogenase type I) (HA1753) (Indanol dehydrogenase) (EC 1.1.1.112) (Prostagla…	homo sapiens	SN	patient	↑
	Licker2014	P13716	ALAD	Delta-aminolevulinic acid dehydratase (ALADH) (EC 4.2.1.24) (Porphobilinogen synthase)	homo sapiens	SN	patient	↑
	Licker2014	P05091	ALDH2 ALDM	Aldehyde dehydrogenase, mitochondrial (EC 1.2.1.3) (ALDH class 2) (ALDH-E2) (ALDHI)	homo sapiens	SN	patient	↓
	Licker2014	P49189	ALDH9A1 ALDH4 ALDH7 ALDH9	4-trimethylaminobutyraldehyde dehydrogenase (TMABADH) (EC 1.2.1.47) (Aldehyde dehydrogenase E3 isozyme) (Aldehyde dehydrogenase family 9 member A1) (EC 1.2.1.3) (Gamma-aminobutyraldehyde dehydrogenase) (EC 1.2.1.19) (R-aminobutyraldehyde dehydrogenase) [Cleaved into: 4-trimethylaminobutyraldehyde dehydrogenase, N-terminally processed]	homo sapiens	SN	patient	↑
	Licker2014	Q9P2R3	ANKFY1 ANKHZN KIAA1255	Rabankyrin-5 (Rank-5) (Ankyrin repeat and FYVE domain-containing protein 1) (Ankyrin repeats hooked to a zinc finger motif)	homo sapiens	SN	patient	↑
	Licker2014	P04083	ANXA1 ANX1 LPC1	Annexin A1 (Annexin I) (Annexin-1) (Calpactin II) (Calpactin-2) (Chromobindin-9) (Lipocortin I) (Phospholipase A2 inhibitory protein) (p35)	homo sapiens	SN	patient	↑
	Licker2014	P04083	ANXA1 ANX1 LPC1	Annexin A1 (Annexin I) (Annexin-1) (Calpactin II) (Calpactin-2) (Chromobindin-9) (Lipocortin I) (Phospholipase A2 inhibitory protein) (p35)	homo sapiens	SN	patient	↑
	Licker2014	P08758	ANXA5 ANX5 ENX2 PP4	Annexin A5	homo sapiens	SN	patient	↑
	Licker2014	Q9BXS5	AP1M1 CLTNM	AP-1 complex subunit mu-1 (AP-mu chain family member mu1A) (Adaptor protein complex AP-1 subunit mu-1) (Adaptor-related protein complex 1 subunit mu-1) (Clathrin assembly protein complex 1 mu-1 medium chain 1) (Clathrin coat assembly protein AP47) (Clathrin coat-associated protein AP47) (Golgi adaptor HA1/AP1 adaptin mu-1 subunit) (Mu-adaptin 1) (Mu1A-adaptin)	homo sapiens	SN	patient	↓
	Licker2014	P05090	APOD	Apolipoprotein D (Apo-D) (ApoD)	homo sapiens	SN	patient	↑
	Licker2014	Q9BUR5	APOO FAM121B MIC23 MIC26 My025 UNQ1866/PRO4302	MICOS complex subunit MIC26 (Apolipoprotein O) (MICOS complex subunit MIC23) (Protein FAM121B)	homo sapiens	SN	patient	↓
	Licker2014	P07741	APRT	Adenine phosphoribosyltransferase (APRT) (EC 2.4.2.7)	homo sapiens	SN	patient	↑
	Licker2014	P36405	ARL3 ARFL3	ADP-ribosylation factor-like protein 3	homo sapiens	SN	patient	↑
	Licker2014	P15289	ARSA	Arylsulfatase A (ASA) (EC 3.1.6.8) (Cerebroside-sulfatase) [Cleaved into: Arylsulfatase A component B; Arylsulfatase A component C]	homo sapiens	SN	patient	↓
	Licker2014	P00966	ASS1 ASS	Argininosuccinate synthase (EC 6.3.4.5) (Citrulline--aspartate ligase)	homo sapiens	SN	patient	↑
	Licker2014	P00966	ASS1 ASS	Argininosuccinate synthase (EC 6.3.4.5) (Citrulline--aspartate ligase)	homo sapiens	SN	patient	↑
	Licker2014	Q8NBU5	ATAD1 FNP001	ATPase family AAA domain-containing protein 1 (EC 3.6.1.3) (Thorase)	homo sapiens	SN	patient	↓
	Licker2014	Q15904	ATP6AP1 ATP6IP1 ATP6S1 VATPS1 XAP3	V-type proton ATPase subunit S1 (V-ATPase subunit S1) (Protein XAP-3) (V-ATPase Ac45 subunit) (V-ATPase S1 accessory protein) (Vacuolar proton pump subunit S1)	homo sapiens	SN	patient	↓
	Licker2014	Q93050	ATP6V0A1 ATP6N1 ATP6N1A VPP1	V-type proton ATPase 116 kDa subunit a isoform 1 (V-ATPase 116 kDa isoform a1) (Clathrin-coated vesicle/synaptic vesicle proton pump 116 kDa subunit) (Vacuolar adenosine triphosphatase subunit Ac116) (Vacuolar proton pump subunit 1) (Vacuolar proton translocating ATPase 116 kDa subunit a isoform 1)	homo sapiens	SN	patient	↓
	Licker2014	O95817	BAG3 BIS	BAG family molecular chaperone regulator 3 (BAG-3) (Bcl-2-associated athanogene 3) (Bcl-2-binding protein Bis) (Docking protein CAIR-1)	homo sapiens	SN	patient	↑
	Licker2014	P51572	BCAP31 BAP31 DXS1357E	B-cell receptor-associated protein 31 (BCR-associated protein 31) (Bap31) (6C6-AG tumor-associated antigen) (Protein CDM) (p28)	homo sapiens	SN	patient	↓
	Licker2014	P54687	BCAT1 BCT1 ECA39	Branched-chain-amino-acid aminotransferase, cytosolic (BCAT(c)) (EC 2.6.1.42) (Protein ECA39)	homo sapiens	SN	patient	↓
	Licker2014	Q96G97	BSCL2	Seipin (Bernardinelli-Seip congenital lipodystrophy type 2 protein)	homo sapiens	SN	patient	↓
	Licker2014	Q96G97	BSCL2	Seipin (Bernardinelli-Seip congenital lipodystrophy type 2 protein)	homo sapiens	SN	patient	↓
	Licker2014	Q9NY47	CACNA2D2 KIAA0558	Voltage-dependent calcium channel subunit alpha-2/delta-2 (Voltage-gated calcium channel subunit alpha-2/delta-2) [Cleaved into: Voltage-dependent calcium channel subunit alpha-2-2; Voltage-dependent calcium channel subunit delta-2]	homo sapiens	SN	patient	↓
	Licker2014	Q9ULU8	CADPS CAPS CAPS1 KIAA1121	Calcium-dependent secretion activator 1 (Calcium-dependent activator protein for secretion 1) (CAPS-1)	homo sapiens	SN	patient	↓
	Licker2014	P14209	CD99 MIC2 MIC2X MIC2Y	CD99 antigen (12E7) (E2 antigen) (Protein MIC2) (T-cell surface glycoprotein E2) (CD antigen CD99)	homo sapiens	SN	patient	↑
	Licker2014	P23528	CFL1 CFL	Cofilin-1	homo sapiens	SN	patient	↑
	Licker2014	Q7Z460	CLASP1 KIAA0622 MAST1	CLIP-associating protein 1 (Cytoplasmic linker-associated protein 1) (Multiple asters homolog 1) (Protein Orbit homolog 1) (hOrbit1)	homo sapiens	SN	patient	↓
	Licker2014	P09496	CLTA	Clathrin light chain A (Lca)	homo sapiens	SN	patient	↓
	Licker2014	Q96DG6	CMBL	Carboxymethylenebutenolidase homolog (EC 3.1.-.-)	homo sapiens	SN	patient	↑
	Licker2014	Q96KP4	CNDP2 CN2 CPGL HEL-S-13 PEPA	Cytosolic non-specific dipeptidase (EC 3.4.13.18) (CNDP dipeptidase 2) (Carnosine dipeptidase II) (Epididymis secretory protein Li 13) (Glutamate carboxypeptidase-like protein 1) (Peptidase A)	homo sapiens	SN	patient	↑
	Licker2014	Q14019	COTL1 CLP	Coactosin-like protein	homo sapiens	SN	patient	↑
	Licker2014	P13073	COX4I1 COX4	Cytochrome c oxidase subunit 4 isoform 1, mitochondrial (Cytochrome c oxidase polypeptide IV) (Cytochrome c oxidase subunit IV isoform 1) (COX IV-1)	homo sapiens	SN	patient	↓
	Licker2014	P20674	COX5A	Cytochrome c oxidase subunit 5A, mitochondrial (Cytochrome c oxidase polypeptide Va)	homo sapiens	SN	patient	↓
	Licker2014	P09669	COX6C	Cytochrome c oxidase subunit 6C (Cytochrome c oxidase polypeptide VIc)	homo sapiens	SN	patient	↓
	Licker2014	P15954	COX7C	Cytochrome c oxidase subunit 7C, mitochondrial (Cytochrome c oxidase polypeptide VIIc)	homo sapiens	SN	patient	↓
	Licker2014	O75131	CPNE3 CPN3 KIAA0636	Copine-3 (Copine III)	homo sapiens	SN	patient	↑
	Licker2014	P50416	CPT1A CPT1	Carnitine O-palmitoyltransferase 1, liver isoform (CPT1-L) (EC 2.3.1.21) (Carnitine O-palmitoyltransferase I, liver isoform) (CPT I) (CPTI-L) (Carnitine palmitoyltransferase 1A)	homo sapiens	SN	patient	↓
	Licker2014	P02511	CRYAB CRYA2 HSPB5	Alpha-crystallin B chain (Alpha(B)-crystallin) (Heat shock protein beta-5) (HspB5) (Renal carcinoma antigen NY-REN-27) (Rosenthal fiber component)	homo sapiens	SN	patient	↑
	Licker2014	Q9Y2S2	CRYL1 CRY	Lambda-crystallin homolog (EC 1.1.1.45) (L-gulonate 3-dehydrogenase) (Gul3DH)	homo sapiens	SN	patient	↑
	Licker2014	O75534	CSDE1 D1S155E KIAA0885 NRU UNR	Cold shock domain-containing protein E1 (N-ras upstream gene protein) (Protein UNR)	homo sapiens	SN	patient	↓
	Licker2014	P21291	CSRP1 CSRP CYRP	Cysteine and glycine-rich protein 1 (Cysteine-rich protein 1) (CRP) (CRP1) (Epididymis luminal protein 141) (HEL-141)	homo sapiens	SN	patient	↑
	Licker2014	P26232	CTNNA2 CAPR	Catenin alpha-2 (Alpha N-catenin) (Alpha-catenin-related protein)	homo sapiens	SN	patient	↑
	Licker2014	P00387	CYB5R3 DIA1	NADH-cytochrome b5 reductase 3 (B5R) (Cytochrome b5 reductase) (EC 1.6.2.2) (Diaphorase-1) [Cleaved into: NADH-cytochrome b5 reductase 3 membrane-bound form; NADH-cytochrome b5 reductase 3 soluble form]	homo sapiens	SN	patient	↑
	Licker2014	Q86T65	DAAM2 KIAA0381	Disheveled-associated activator of morphogenesis 2	homo sapiens	SN	patient	↑
	Licker2014	O94760	DDAH1 DDAH	N(G),N(G)-dimethylarginine dimethylaminohydrolase 1 (DDAH-1) (Dimethylarginine dimethylaminohydrolase 1) (EC 3.5.3.18) (DDAHI) (Dimethylargininase-1)	homo sapiens	SN	patient	↑
	Licker2014	P39656	DDOST KIAA0115 OST48 OK/SW-cl.45	Dolichyl-diphosphooligosaccharide--protein glycosyltransferase 48 kDa subunit (DDOST 48 kDa subunit) (Oligosaccharyl transferase 48 kDa subunit)	homo sapiens	SN	patient	↓
	Licker2014	Q12959	DLG1	Disks large homolog 1 (Synapse-associated protein 97) (SAP-97) (SAP97) (hDlg)	homo sapiens	SN	patient	↑
	Licker2014	Q9H3Z4	DNAJC5 CLN4	DnaJ homolog subfamily C member 5 (Ceroid-lipofuscinosis neuronal protein 4) (Cysteine string protein) (CSP)	homo sapiens	SN	patient	↓
	Licker2014	Q9ULA0	DNPEP ASPEP DAP	Aspartyl aminopeptidase (EC 3.4.11.21)	homo sapiens	SN	patient	↑
	Licker2014	P68104	EEF1A1 EEF1A EF1A LENG7	Elongation factor 1-alpha 1 (EF-1-alpha-1) (Elongation factor Tu) (EF-Tu) (Eukaryotic elongation factor 1 A-1) (eEF1A-1) (Leukocyte receptor cluster member 7)	homo sapiens	SN	patient	↑
	Licker2014	Q05639	EEF1A2 EEF1AL STN	Elongation factor 1-alpha 2 (EF-1-alpha-2) (Eukaryotic elongation factor 1 A-2) (eEF1A-2) (Statin-S1)	homo sapiens	SN	patient	↓
	Licker2014	Q05639	EEF1A2 EEF1AL STN	Elongation factor 1-alpha 2 (EF-1-alpha-2) (Eukaryotic elongation factor 1 A-2) (eEF1A-2) (Statin-S1)	homo sapiens	SN	patient	↓
	Licker2014	P24534	EEF1B2 EEF1B EF1B	Elongation factor 1-beta (EF-1-beta)	homo sapiens	SN	patient	↓
	Licker2014	P26641	EEF1G EF1G PRO1608	Elongation factor 1-gamma (EF-1-gamma) (eEF-1B gamma)	homo sapiens	SN	patient	↓
	Licker2014	P23588	EIF4B	Eukaryotic translation initiation factor 4B (eIF-4B)	homo sapiens	SN	patient	↑
	Licker2014	Q96HE7	ERO1A ERO1L UNQ434/PRO865	ERO1-like protein alpha (ERO1-L) (ERO1-L-alpha) (EC 1.8.4.-) (Endoplasmic oxidoreductin-1-like protein) (Endoplasmic reticulum oxidoreductase alpha) (Oxidoreductin-1-L-alpha)	homo sapiens	SN	patient	↓
	Licker2014	P30040	ERP29 C12orf8 ERP28	Endoplasmic reticulum resident protein 29 (ERp29) (Endoplasmic reticulum resident protein 28) (ERp28) (Endoplasmic reticulum resident protein 31) (ERp31)	homo sapiens	SN	patient	↓
	Licker2014	P30040	ERP29 C12orf8 ERP28	Endoplasmic reticulum resident protein 29 (ERp29) (Endoplasmic reticulum resident protein 28) (ERp28) (Endoplasmic reticulum resident protein 31) (ERp31)	homo sapiens	SN	patient	↓
	Licker2014	P10768	ESD	S-formylglutathione hydrolase (FGH) (EC 3.1.2.12) (Esterase D) (Methylumbelliferyl-acetate deacetylase) (EC 3.1.1.56)	homo sapiens	SN	patient	↑
	Licker2014	Q16134	ETFDH	Electron transfer flavoprotein-ubiquinone oxidoreductase, mitochondrial precursor	homo sapiens	SN	patient	↓
	Licker2014	Q96A65	EXOC4 KIAA1699 SEC8 SEC8L1	Exocyst complex component 4 (Exocyst complex component Sec8)	homo sapiens	SN	patient	↓
	Licker2014	P15311	EZR VIL2	Ezrin (Cytovillin) (Villin-2) (p81)	homo sapiens	SN	patient	↑
	Licker2014	Q01469	FABP5	Fatty acid-binding protein, epidermal (Epidermal-type fatty acid-binding protein) (E-FABP) (Fatty acid-binding protein 5) (Psoriasis-associated fatty acid-binding protein homolog) (PA-FABP)	homo sapiens	SN	patient	↑
	Licker2014	P05230	FGF1 FGFA	Fibroblast growth factor 1 (FGF-1) (Acidic fibroblast growth factor) (aFGF) (Endothelial cell growth factor) (ECGF) (Heparin-binding growth factor 1) (HBGF-1)	homo sapiens	SN	patient	↑
	Licker2014	Q96PY5	FMNL2 FHOD2 KIAA1902	Formin-like protein 2 (Formin homology 2 domain-containing protein 2)	homo sapiens	SN	patient	↑
	Licker2014	Q9BTV5	FSD1 GLFND MIR1 VLP27	Fibronectin type III and SPRY domain-containing protein 1 (MID1-related protein 1) (Microtubule-associated protein GLFND)	homo sapiens	SN	patient	↓
	Licker2014	P02792	FTL	Ferritin light chain	homo sapiens	SN	patient	↑
	Licker2014	P02792	FTL	Ferritin light chain	homo sapiens	SN	patient	↑
	Licker2014	O60861	GAS7 KIAA0394	Growth arrest-specific protein 7 (GAS-7)	homo sapiens	SN	patient	↑
	Licker2014	Q04446	GBE1	1,4-alpha-glucan-branching enzyme (EC 2.4.1.18) (Brancher enzyme) (Glycogen-branching enzyme)	homo sapiens	SN	patient	↓
	Licker2014	P14136	GFAP	Glial fibrillary acidic protein (GFAP)	homo sapiens	SN	patient	↑
	Licker2014	P14136	GFAP	Glial fibrillary acidic protein (GFAP)	homo sapiens	SN	patient	↑
	Licker2014	Q96RP9	GFM1 EFG EFG1 GFM	Elongation factor G, mitochondrial (EF-Gmt) (Elongation factor G 1, mitochondrial) (mEF-G 1) (Elongation factor G1) (hEFG1)	homo sapiens	SN	patient	↓
	Licker2014	Q92820	GGH	Gamma-glutamyl hydrolase (EC 3.4.19.9) (Conjugase) (GH) (Gamma-Glu-X carboxypeptidase)	homo sapiens	SN	patient	↓
	Licker2014	Q92820	GGH	Gamma-glutamyl hydrolase (EC 3.4.19.9) (Conjugase) (GH) (Gamma-Glu-X carboxypeptidase)	homo sapiens	SN	patient	↓
	Licker2014	O94925	GLS GLS1 KIAA0838	Glutaminase kidney isoform, mitochondrial (GLS) (EC 3.5.1.2) (K-glutaminase) (L-glutamine amidohydrolase)	homo sapiens	SN	patient	↓
	Licker2014	P00367	GLUD1 GLUD	Glutamate dehydrogenase 1, mitochondrial (GDH 1) (EC 1.4.1.3)	homo sapiens	SN	patient	↓
	Licker2014	P36959	GMPR GMPR1	GMP reductase 1 (GMPR 1) (EC 1.7.1.7) (Guanosine 5'-monophosphate oxidoreductase 1) (Guanosine monophosphate reductase 1)	homo sapiens	SN	patient	↑
	Licker2014	Q9UBI6	GNG12	Guanine nucleotide-binding protein G(I)/G(S)/G(O) subunit gamma-12	homo sapiens	SN	patient	↑
	Licker2014	P21695	GPD1	Glycerol-3-phosphate dehydrogenase [NAD(+)], cytoplasmic (GPD-C) (GPDH-C) (EC 1.1.1.8)	homo sapiens	SN	patient	↑
	Licker2014	P21695	GPD1	Glycerol-3-phosphate dehydrogenase [NAD(+)], cytoplasmic (GPD-C) (GPDH-C) (EC 1.1.1.8)	homo sapiens	SN	patient	↑
	Licker2014	Q13491	GPM6B M6B	Neuronal membrane glycoprotein M6-b (M6b)	homo sapiens	SN	patient	↑
	Licker2014	Q9Y2Q3	GSTK1 HDCMD47P	Glutathione S-transferase kappa 1 (EC 2.5.1.18) (GST 13-13) (GST class-kappa) (GSTK1-1) (hGSTK1) (Glutathione S-transferase subunit 13)	homo sapiens	SN	patient	↓
	Licker2014	P09211	GSTP1 FAEES3 GST3	Glutathione S-transferase P	homo sapiens	SN	patient	↑
	Licker2014	Q86UW8	HAPLN4 BRAL2 KIAA1926	Hyaluronan and proteoglycan link protein 4 (Brain link protein 2)	homo sapiens	SN	patient	↓
	Licker2014	Q14CZ8	HEPACAM	Hepatocyte cell adhesion molecule (Protein hepaCAM)	homo sapiens	SN	patient	↑
	Licker2014	P10412	HIST1H1E H1F4	Histone H1.4 (Histone H1b) (Histone H1s-4)	homo sapiens	SN	patient	↑
	Licker2014	P06899	HIST1H2BJ H2BFR	Histone H2B type 1-J (Histone H2B.1) (Histone H2B.r) (H2B/r)	homo sapiens	SN	patient	↑
	Licker2014	O60814	HIST1H2BK H2BFT HIRIP1	Histone H2B type 1-K (H2B K) (HIRA-interacting protein 1)	homo sapiens	SN	patient	↑
	Licker2014	O43301	HSPA12A KIAA0417	Heat shock 70 kDa protein 12A	homo sapiens	SN	patient	↓
	Licker2014	P08107	HSPA1A HSP72 HSPA1 HSX70	Heat shock 70 kDa protein 1A/1B	homo sapiens	SN	patient	↑
	Licker2014	P0DMV9	HSPA1B HSP72	Heat shock 70 kDa protein 1B (Heat shock 70 kDa protein 2) (HSP70-2) (HSP70.2)	homo sapiens	SN	patient	↑
	Licker2014	P54652	HSPA2	Heat shock-related 70 kDa protein 2 (Heat shock 70 kDa protein 2)	homo sapiens	SN	patient	↑
	Licker2014	Q9Y4L1	HYOU1 GRP170 ORP150	Hypoxia up-regulated protein 1 (150 kDa oxygen-regulated protein) (ORP-150) (170 kDa glucose-regulated protein) (GRP-170)	homo sapiens	SN	patient	↓
	Licker2014	P01871	IGHM	Immunoglobulin heavy constant um	homo sapiens	SN	patient	↓
	Licker2014	P46940	IQGAP1 KIAA0051	Ras GTPase-activating-like protein IQGAP1 (p195)	homo sapiens	SN	patient	↑
	Licker2014	P05556	ITGB1 FNRB MDF2 MSK12	Integrin beta-1 (Fibronectin receptor subunit beta) (Glycoprotein IIa) (GPIIA) (VLA-4 subunit beta) (CD antigen CD29)	homo sapiens	SN	patient	↑
	Licker2014	Q12756	KIF1A ATSV C2orf20	Kinesin-like protein KIF1A (Axonal transporter of synaptic vesicles) (Microtubule-based motor KIF1A) (Unc-104- and KIF1A-related protein) (hUnc-104)	homo sapiens	SN	patient	↓
	Licker2014	P33176	KIF5B KNS KNS1	Kinesin-1 heavy chain (Conventional kinesin heavy chain) (Ubiquitous kinesin heavy chain) (UKHC)	homo sapiens	SN	patient	↑
	Licker2014	P04264	KRT1 KRTA	Keratin, type II cytoskeletal 1 (67 kDa cytokeratin) (Cytokeratin-1) (CK-1) (Hair alpha protein) (Keratin-1) (K1) (Type-II keratin Kb1)	homo sapiens	SN	patient	↓
	Licker2014	P11279	LAMP1	Lysosome-associated membrane glycoprotein 1 (LAMP-1) (Lysosome-associated membrane protein 1) (CD107 antigen-like family member A) (CD antigen CD107a)	homo sapiens	SN	patient	↑
	Licker2014	P07195	LDHB	L-lactate dehydrogenase B chain	homo sapiens	SN	patient	↑
	Licker2014	P17931	LGALS3 MAC2	Galectin-3 (Gal-3) (35 kDa lectin) (Carbohydrate-binding protein 35) (CBP 35) (Galactose-specific lectin 3) (Galactoside-binding protein) (GALBP) (IgE-binding protein) (L-31) (Laminin-binding protein) (Lectin L-29) (Mac-2 antigen)	homo sapiens	SN	patient	↑
	Licker2014	P02545	LMNA LMN1	Prelamin-A/C	homo sapiens	SN	patient	↑
	Licker2014	Q03252	LMNB2 LMN2	Lamin-B2	homo sapiens	SN	patient	↑
	Licker2014	P42704	LRPPRC LRP130	Leucine-rich PPR motif-containing protein, mitochondrial (130 kDa leucine-rich protein) (LRP 130) (GP130)	homo sapiens	SN	patient	↓
	Licker2014	Q96AG4	LRRC59 PRO1855	Leucine-rich repeat-containing protein 59 (Ribosome-binding protein p34) (p34)	homo sapiens	SN	patient	↓
	Licker2014	Q9NTJ4	MAN2C1 MANA MANA1	Alpha-mannosidase 2C1 (EC 3.2.1.24) (Alpha mannosidase 6A8B) (Alpha-D-mannoside mannohydrolase) (Mannosidase alpha class 2C member 1)	homo sapiens	SN	patient	↑
	Licker2014	O95819	MAP4K4 HGK KIAA0687 NIK	Mitogen-activated protein kinase kinase kinase kinase 4 (EC 2.7.11.1) (HPK/GCK-like kinase HGK) (MAPK/ERK kinase kinase kinase 4) (MEK kinase kinase 4) (MEKKK 4) (Nck-interacting kinase)	homo sapiens	SN	patient	↑
	Licker2014	P56192	MARS	Methionine--tRNA ligase, cytoplasmic (EC 6.1.1.10) (Methionyl-tRNA synthetase) (MetRS)	homo sapiens	SN	patient	↓
	Licker2014	O95140	MFN2 CPRP1 KIAA0214	Mitofusin-2 (EC 3.6.5.-) (Transmembrane GTPase MFN2)	homo sapiens	SN	patient	↓
	Licker2014	O60502	MGEA5 HEXC KIAA0679 MEA5	Protein O-GlcNAcase (OGA) (EC 3.2.1.169) (Beta-N-acetylglucosaminidase) (EC 3.2.1.-) (Beta-N-acetylhexosaminidase) (Beta-hexosaminidase) (Meningioma-expressed antigen 5) (N-acetyl-beta-D-glucosaminidase) (N-acetyl-beta-glucosaminidase) (Nuclear cytoplasmic O-GlcNAcase and acetyltransferase) (NCOAT)	homo sapiens	SN	patient	↓
	Licker2014	P82650	MRPS22 C3orf5 RPMS22 GK002	28S ribosomal protein S22, mitochondrial (MRP-S22) (S22mt) (Mitochondrial small ribosomal subunit protein mS22)	homo sapiens	SN	patient	↓
	Licker2014	P26038	MSN	Moesin	homo sapiens	SN	patient	↑
	Licker2014	Q9UM54	MYO6 KIAA0389	Unconventional myosin-VI (Unconventional myosin-6)	homo sapiens	SN	patient	↑
	Licker2014	P04220	n/a	Ig mu heavy chain disease protein (BOT)	homo sapiens	SN	patient	↓
	Licker2014	O14594	NCAN CSPG3 NEUR	Neurocan core protein	homo sapiens	SN	patient	↓
	Licker2014	O14594	NCAN CSPG3 NEUR	Neurocan core protein	homo sapiens	SN	patient	↓
	Licker2014	O00483	NDUFA4	Cytochrome c oxidase subunit NDUFA4 (Complex I-MLRQ) (CI-MLRQ) (NADH-ubiquinone oxidoreductase MLRQ subunit)	homo sapiens	SN	patient	↓
	Licker2014	O76041	NEBL LNEBL	Nebulette (Actin-binding Z-disk protein)	homo sapiens	SN	patient	↑
	Licker2014	O76041	NEBL LNEBL	Nebulette (Actin-binding Z-disk protein)	homo sapiens	SN	patient	↑
	Licker2014	P21359	NF1	Neurofibromin (Neurofibromatosis-related protein NF-1) [Cleaved into: Neurofibromin truncated]	homo sapiens	SN	patient	↓
	Licker2014	P69849	NOMO3	Nodal modulator 3 (pM5 protein 3)	homo sapiens	SN	patient	↓
	Licker2014	P69849	NOMO3	Nodal modulator 3 (pM5 protein 3)	homo sapiens	SN	patient	↓
	Licker2014	Q92823	NRCAM KIAA0343	Neuronal cell adhesion molecule (Nr-CAM) (Neuronal surface protein Bravo) (hBravo) (NgCAM-related cell adhesion molecule) (Ng-CAM-related)	homo sapiens	SN	patient	↑
	Licker2014	Q9UNZ2	NSFL1C UBXN2C	NSFL1 cofactor p47 (UBX domain-containing protein 2C) (p97 cofactor p47)	homo sapiens	SN	patient	↑
	Licker2014	P04181	OAT	Ornithine aminotransferase, mitochondrial (EC 2.6.1.13) (Ornithine delta-aminotransferase) (Ornithine--oxo-acid aminotransferase) [Cleaved into: Ornithine aminotransferase, hepatic form; Ornithine aminotransferase, renal form]	homo sapiens	SN	patient	↓
	Licker2014	Q02218	OGDH	2-oxoglutarate dehydrogenase, mitochondrial (EC 1.2.4.2) (2-oxoglutarate dehydrogenase complex component E1) (OGDC-E1) (Alpha-ketoglutarate dehydrogenase)	homo sapiens	SN	patient	↓
	Licker2014	Q9ULD0	OGDHL KIAA1290	2-oxoglutarate dehydrogenase-like, mitochondrial (EC 1.2.4.-) (2-oxoglutarate dehydrogenase complex component E1-like) (OGDC-E1-like) (Alpha-ketoglutarate dehydrogenase-like)	homo sapiens	SN	patient	↓
	Licker2014	P22234	PAICS ADE2 AIRC PAIS	Multifunctional protein ADE2 [Includes: Phosphoribosylaminoimidazole-succinocarboxamide synthase (EC 6.3.2.6) (SAICAR synthetase); Phosphoribosylaminoimidazole carboxylase (EC 4.1.1.21) (AIR carboxylase) (AIRC)]	homo sapiens	SN	patient	↑
	Licker2014	Q96AQ6	PBXIP1 HPIP	Pre-B-cell leukemia transcription factor-interacting protein 1 (Hematopoietic PBX-interacting protein)	homo sapiens	SN	patient	↑
	Licker2014	Q8NBM8	PCYOX1L PSEC0105	Prenylcysteine oxidase-like (EC 1.8.3.-)	homo sapiens	SN	patient	↓
	Licker2014	Q13442	PDAP1 HASPP28	28 kDa heat- and acid-stable phosphoprotein (PDGF-associated protein) (PAP) (PDGFA-associated protein 1) (PAP1)	homo sapiens	SN	patient	↓
	Licker2014	P08559	PDHA1 PHE1A	Pyruvate dehydrogenase E1 component subunit alpha, somatic form, mitochondrial (EC 1.2.4.1) (PDHE1-A type I)	homo sapiens	SN	patient	↓
	Licker2014	O00330	PDHX PDX1	Pyruvate dehydrogenase protein X component, mitochondrial	homo sapiens	SN	patient	↓
	Licker2014	P30086	PEBP1 PBP PEBP	Phosphatidylethanolamine-binding protein 1 (PEBP-1) (HCNPpp) (Neuropolypeptide h3) (Prostatic-binding protein) (Raf kinase inhibitor protein) (RKIP) [Cleaved into: Hippocampal cholinergic neurostimulating peptide (HCNP)]	homo sapiens	SN	patient	↑
	Licker2014	O60825	PFKFB2	6-phosphofructo-2-kinase/fructose-2,6-bisphosphatase 2 (6PF-2-K/Fru-2,6-P2ase 2) (PFK/FBPase 2) (6PF-2-K/Fru-2,6-P2ase heart-type isozyme) [Includes: 6-phosphofructo-2-kinase (EC 2.7.1.105); Fructose-2,6-bisphosphatase (EC 3.1.3.46)]	homo sapiens	SN	patient	↑
	Licker2014	P52209	PGD PGDH	6-phosphogluconate dehydrogenase, decarboxylating (EC 1.1.1.44)	homo sapiens	SN	patient	↑
	Licker2014	O95336	PGLS	6-phosphogluconolactonase (6PGL) (EC 3.1.1.31)	homo sapiens	SN	patient	↑
	Licker2014	O00264	PGRMC1 HPR6.6 PGRMC	Membrane-associated progesterone receptor component 1 (mPR)	homo sapiens	SN	patient	↓
	Licker2014	Q9NRX4	PHPT1 PHP14 CGI-202 HSPC141	14 kDa phosphohistidine phosphatase (EC 3.9.1.3) (Phosphohistidine phosphatase 1) (PHPT1) (Protein histidine phosphatase) (PHP) (Protein janus-A homolog)	homo sapiens	SN	patient	↑
	Licker2014	Q6UXB8	PI16 CRISP9 PSPBP PSEC0164 UNQ289/PRO328	Peptidase inhibitor 16 (PI-16) (Cysteine-rich secretory protein 9) (CRISP-9) (PSP94-binding protein)	homo sapiens	SN	patient	↑
	Licker2014	Q8NHP8	PLBD2	Putative phospholipase B-like 2 (EC 3.1.1.-) (76 kDa protein) (p76) (LAMA-like protein 2) (Lamina ancestor homolog 2) (Phospholipase B domain-containing protein 2) [Cleaved into: Putative phospholipase B-like 2 32 kDa form; Putative phospholipase B-like 2 45 kDa form]	homo sapiens	SN	patient	↓
	Licker2014	P67775	PPP2CA	Serine/threonine-protein phosphatase 2A catalytic subunit alpha isoform (PP2A-alpha) (EC 3.1.3.16) (Replication protein C) (RP-C)	homo sapiens	SN	patient	↓
	Licker2014	Q06830	PRDX1 PAGA PAGB TDPX2	Peroxiredoxin 1	homo sapiens	SN	patient	↑
	Licker2014	Q4J6C6	PREPL KIAA0436	Prolyl endopeptidase-like (EC 3.4.21.-) (Prolylendopeptidase-like)	homo sapiens	SN	patient	↓
	Licker2014	P17612	PRKACA PKACA	cAMP-dependent protein kinase catalytic subunit alpha (PKA C-alpha) (EC 2.7.11.11)	homo sapiens	SN	patient	↓
	Licker2014	P11908	PRPS2	Ribose-phosphate pyrophosphokinase 2 (EC 2.7.6.1) (PPRibP) (Phosphoribosyl pyrophosphate synthase II) (PRS-II)	homo sapiens	SN	patient	↑
	Licker2014	Q9H6K5	PRR36	Proline-rich protein 36	homo sapiens	SN	patient	↑
	Licker2014	Q00577	PURA PUR1	Transcriptional activator protein Pur-alpha (Purine-rich single-stranded DNA-binding protein alpha)	homo sapiens	SN	patient	↓
	Licker2014	P06737	PYGL	Glycogen phosphorylase, liver form (EC 2.4.1.1)	homo sapiens	SN	patient	↓
	Licker2014	Q96PU8	QKI HKQ	Protein quaking (Hqk) (HqkI)	homo sapiens	SN	patient	↑
	Licker2014	P61019	RAB2A RAB2	Ras-related protein Rab-2A	homo sapiens	SN	patient	↓
	Licker2014	Q9H2M9	RAB3GAP2 KIAA0839	Rab3 GTPase-activating protein non-catalytic subunit (RGAP-iso) (Rab3 GTPase-activating protein 150 kDa subunit) (Rab3-GAP p150) (Rab3-GAP150) (Rab3-GAP regulatory subunit)	homo sapiens	SN	patient	↓
	Licker2014	P63000	RAC1 TC25 MIG5	Ras-related C3 botulinum toxin substrate 1 (Cell migration-inducing gene 5 protein) (Ras-like protein TC25) (p21-Rac1)	homo sapiens	SN	patient	↑
	Licker2014	P47736	RAP1GAP KIAA0474 RAP1GA1	Rap1 GTPase-activating protein 1 (Rap1GAP) (Rap1GAP1)	homo sapiens	SN	patient	↓
	Licker2014	Q14257	RCN2 ERC55	Reticulocalbin-2 (Calcium-binding protein ERC-55) (E6-binding protein) (E6BP)	homo sapiens	SN	patient	↓
	Licker2014	Q8NBN7	RDH13 SDR7C3 PSEC0082 UNQ736/PRO1430	Retinol dehydrogenase 13 (EC 1.1.1.-) (Short chain dehydrogenase/reductase family 7C member 3)	homo sapiens	SN	patient	↓
	Licker2014	P35241	RDX	Radixin	homo sapiens	SN	patient	↑
	Licker2014	P46779	RPL28	60S ribosomal protein L28 (Large ribosomal subunit protein eL28)	homo sapiens	SN	patient	↓
	Licker2014	P04843	RPN1	Dolichyl-diphosphooligosaccharide--protein glycosyltransferase subunit 1 (Dolichyl-diphosphooligosaccharide--protein glycosyltransferase 67 kDa subunit) (Ribophorin I) (RPN-I) (Ribophorin-1)	homo sapiens	SN	patient	↓
	Licker2014	P04844	RPN2	Dolichyl-diphosphooligosaccharide--protein glycosyltransferase subunit 2 (Dolichyl-diphosphooligosaccharide--protein glycosyltransferase 63 kDa subunit) (RIBIIR) (Ribophorin II) (RPN-II) (Ribophorin-2)	homo sapiens	SN	patient	↓
	Licker2014	P62244	RPS15A OK/SW-cl.82	40S ribosomal protein S15a (Small ribosomal subunit protein uS8)	homo sapiens	SN	patient	↓
	Licker2014	P23396	RPS3 OK/SW-cl.26	40S ribosomal protein S3 (EC 4.2.99.18) (Small ribosomal subunit protein uS3)	homo sapiens	SN	patient	↓
	Licker2014	P62241	RPS8 OK/SW-cl.83	40S ribosomal protein S8 (Small ribosomal subunit protein eS8)	homo sapiens	SN	patient	↓
	Licker2014	Q9Y512	SAMM50 SAM50 CGI-51 TRG3	Sorting and assembly machinery component 50 homolog (Transformation-related gene 3 protein) (TRG-3)	homo sapiens	SN	patient	↓
	Licker2014	Q8TAC9	SCAMP5	Secretory carrier-associated membrane protein 5 (Secretory carrier membrane protein 5) (hSCAMP5)	homo sapiens	SN	patient	↓
	Licker2014	Q13228	SELENBP1 SBP	Selenium-binding protein 1 (56 kDa selenium-binding protein) (SBP56) (SP56)	homo sapiens	SN	patient	↑
	Licker2014	P78324	SIRPA BIT MFR MYD1 PTPNS1 SHPS1 SIRP	Tyrosine-protein phosphatase non-receptor type substrate 1 (SHP substrate 1) (SHPS-1) (Brain Ig-like molecule with tyrosine-based activation motifs) (Bit) (CD172 antigen-like family member A) (Inhibitory receptor SHPS-1) (Macrophage fusion receptor) (MyD-1 antigen) (Signal-regulatory protein alpha-1) (Sirp-alpha-1) (Signal-regulatory protein alpha-2) (Sirp-alpha-2) (Signal-regulatory protein alph…	homo sapiens	SN	patient	↑
	Licker2014	O00241	SIRPB1	Signal-regulatory protein beta-1 (SIRP-beta-1) (CD172 antigen-like family member B) (CD antigen CD172b)	homo sapiens	SN	patient	↓
	Licker2014	O00241	SIRPB1	Signal-regulatory protein beta-1 (SIRP-beta-1) (CD172 antigen-like family member B) (CD antigen CD172b)	homo sapiens	SN	patient	↓
	Licker2014	Q9H2X9	SLC12A5 KCC2 KIAA1176	Solute carrier family 12 member 5 (Electroneutral potassium-chloride cotransporter 2) (K-Cl cotransporter 2) (hKCC2) (Neuronal K-Cl cotransporter)	homo sapiens	SN	patient	↓
	Licker2014	Q9H936	SLC25A22 GC1	Mitochondrial glutamate carrier 1 (GC-1) (Glutamate/H(+) symporter 1) (Solute carrier family 25 member 22)	homo sapiens	SN	patient	↓
	Licker2014	Q6P1M0	SLC27A4 ACSVL4 FATP4	Long-chain fatty acid transport protein 4 (FATP-4) (Fatty acid transport protein 4) (EC 6.2.1.-) (Solute carrier family 27 member 4)	homo sapiens	SN	patient	↓
	Licker2014	Q9H598	SLC32A1 VGAT VIAAT	Vesicular inhibitory amino acid transporter (GABA and glycine transporter) (Solute carrier family 32 member 1) (Vesicular GABA transporter) (hVIAAT)	homo sapiens	SN	patient	↓
	Licker2014	Q9H1V8	SLC6A17 NTT4	Sodium-dependent neutral amino acid transporter SLC6A17 (Sodium-dependent neurotransmitter transporter NTT4) (Solute carrier family 6 member 17)	homo sapiens	SN	patient	↓
	Licker2014	O14745	SLC9A3R1 NHERF NHERF1	Na(+)/H(+) exchange regulatory cofactor NHE-RF1 (NHERF-1) (Ezrin-radixin-moesin-binding phosphoprotein 50) (EBP50) (Regulatory cofactor of Na(+)/H(+) exchanger) (Sodium-hydrogen exchanger regulatory factor 1) (Solute carrier family 9 isoform A3 regulatory factor 1)	homo sapiens	SN	patient	↑
	Licker2014	Q9Y5X1	SNX9 SH3PX1 SH3PXD3A	Sorting nexin-9 (SH3 and PX domain-containing protein 1) (Protein SDP1) (SH3 and PX domain-containing protein 3A)	homo sapiens	SN	patient	↑
	Licker2014	Q5TF21	SOGA3 C6orf174	Protein SOGA3	homo sapiens	SN	patient	↓
	Licker2014	Q00796	SORD	Sorbitol dehydrogenase (EC 1.1.1.14) (L-iditol 2-dehydrogenase)	homo sapiens	SN	patient	↑
	Licker2014	Q00796	SORD	Sorbitol dehydrogenase (EC 1.1.1.14) (L-iditol 2-dehydrogenase)	homo sapiens	SN	patient	↑
	Licker2014	O15020	SPTBN2 KIAA0302 SCA5	Spectrin beta chain, non-erythrocytic 2 (Beta-III spectrin) (Spinocerebellar ataxia 5 protein)	homo sapiens	SN	patient	↓
	Licker2014	Q7L0J3	SV2A KIAA0736 PSEC0174	Synaptic vesicle glycoprotein 2A	homo sapiens	SN	patient	↓
	Licker2014	P17600	SYN1	Synapsin-1	homo sapiens	SN	patient	↓
	Licker2014	O43759	SYNGR1	Synaptogyrin-1	homo sapiens	SN	patient	↓
	Licker2014	P08247	SYP	Synaptophysin (Major synaptic vesicle protein p38)	homo sapiens	SN	patient	↓
	Licker2014	P20366	TAC1 NKA NKNA TAC2	Protachykinin-1 (PPT) [Cleaved into: Substance P; Neurokinin A (NKA) (Neuromedin L) (Substance K); Neuropeptide K (NPK); Neuropeptide gamma; C-terminal-flanking peptide]	homo sapiens	SN	patient	↓
	Licker2014	P37837	TALDO1 TAL TALDO TALDOR	Transaldolase (EC 2.2.1.2)	homo sapiens	SN	patient	↑
	Licker2014	Q9UDY2	TJP2 X104 ZO2	Tight junction protein ZO-2 (Tight junction protein 2) (Zona occludens protein 2) (Zonula occludens protein 2)	homo sapiens	SN	patient	↑
	Licker2014	Q9UDY2	TJP2 X104 ZO2	Tight junction protein ZO-2 (Tight junction protein 2) (Zona occludens protein 2) (Zonula occludens protein 2)	homo sapiens	SN	patient	↑
	Licker2014	Q3LXA3	TKFC DAK	Triokinase/FMN cyclase (Bifunctional ATP-dependent dihydroxyacetone kinase/FAD-AMP lyase (cyclizing)) [Includes: ATP-dependent dihydroxyacetone kinase (DHA kinase) (EC 2.7.1.28) (EC 2.7.1.29) (Glycerone kinase) (Triokinase) (Triose kinase); FAD-AMP lyase (cyclizing) (EC 4.6.1.15) (FAD-AMP lyase (cyclic FMN forming)) (FMN cyclase)]	homo sapiens	SN	patient	↑
	Licker2014	Q53FP2	TMEM35A TMEM35	Transmembrane protein 35A	homo sapiens	SN	patient	↓
	Licker2014	Q53FP2	TMEM35A TMEM35	Transmembrane protein 35A	homo sapiens	SN	patient	↓
	Licker2014	Q9UKE5	TNIK KIAA0551	TRAF2 and NCK-interacting protein kinase (EC 2.7.11.1)	homo sapiens	SN	patient	↑
	Licker2014	Q86SZ2	TRAPPC6B	Trafficking protein particle complex subunit 6B	homo sapiens	SN	patient	↓
	Licker2014	Q13049	TRIM32 HT2A	E3 ubiquitin-protein ligase TRIM32 (EC 2.3.2.27) (72 kDa Tat-interacting protein) (RING-type E3 ubiquitin transferase TRIM32) (Tripartite motif-containing protein 32) (Zinc finger protein HT2A)	homo sapiens	SN	patient	↓
	Licker2014	Q7L0Y3	TRMT10C MRPP1 RG9MTD1	Mitochondrial ribonuclease P protein 1 (Mitochondrial RNase P protein 1) (EC 2.1.1.-) (HBV pre-S2 trans-regulated protein 2) (RNA (guanine-9-)-methyltransferase domain-containing protein 1) (Renal carcinoma antigen NY-REN-49) (tRNA methyltransferase 10 homolog C)	homo sapiens	SN	patient	↓
	Licker2014	P43897	TSFM	Elongation factor Ts, mitochondrial (EF-Ts) (EF-TsMt)	homo sapiens	SN	patient	↓
	Licker2014	Q8N5M4	TTC9C	Tetratricopeptide repeat protein 9C (TPR repeat protein 9C)	homo sapiens	SN	patient	↑
	Licker2014	Q8N5M4	TTC9C	Tetratricopeptide repeat protein 9C (TPR repeat protein 9C)	homo sapiens	SN	patient	↑
	Licker2014	Q14166	TTLL12 KIAA0153	Tubulin--tyrosine ligase-like protein 12	homo sapiens	SN	patient	↓
	Licker2014	Q9NY65	TUBA8 TUBAL2	Tubulin alpha-8 chain (Alpha-tubulin 8) (Tubulin alpha chain-like 2)	homo sapiens	SN	patient	↓
	Licker2014	Q9NY65	TUBA8 TUBAL2	Tubulin alpha-8 chain (Alpha-tubulin 8) (Tubulin alpha chain-like 2)	homo sapiens	SN	patient	↓
	Licker2014	P14927	UQCRB UQBP	Cytochrome b-c1 complex subunit 7 (Complex III subunit 7) (Complex III subunit VII) (QP-C) (Ubiquinol-cytochrome c reductase complex 14 kDa protein)	homo sapiens	SN	patient	↓
	Licker2014	O60763	USO1 VDP	General vesicular transport factor p115 (Protein USO1 homolog) (Transcytosis-associated protein) (TAP) (Vesicle-docking protein)	homo sapiens	SN	patient	↓
	Licker2014	P51784	USP11 UHX1	Ubiquitin carboxyl-terminal hydrolase 11 (EC 3.4.19.12) (Deubiquitinating enzyme 11) (Ubiquitin thioesterase 11) (Ubiquitin-specific-processing protease 11)	homo sapiens	SN	patient	↓
	Licker2014	P08670	VIM	Vimentin	homo sapiens	SN	patient	↑
	Licker2014	Q9UID3	VPS51 ANG2 C11orf2 C11orf3 FFR PP5382	Vacuolar protein sorting-associated protein 51 homolog (Another new gene 2 protein) (Protein fat-free homolog)	homo sapiens	SN	patient	↓
	Licker2014	O75083	WDR1	WD repeat-containing protein 1 (Actin-interacting protein 1) (AIP1) (NORI-1)	homo sapiens	SN	patient	↑
	Licker2014	Q9H1Z4	WDR13	WD repeat-containing protein 13	homo sapiens	SN	patient	↑
	Licker2014	Q04917	YWHAH YWHA1	14-3-3 protein eta (Protein AS1)	homo sapiens	SN	patient	↓
