# Supplementary material for: Biological Implications of Differential Expression of Mitochondrial-Shaping Proteins in Parkinson’s Disease
Source: Antioxidants (Basel). 2017 Dec 21;7(1):1. doi: 10.3390/antiox7010001 (PMC5789311; doi:10.3390/antiox7010001)
Supplement: Supplementary file 1 [file antioxidants-07-00001-s001.zip › Supplementary tables/Supplementary Table2.xlsx]

## Sheet: Folha1
Protein	interactor - uniprot ID	interactor - gene ID	interactor - gene symbol	score
APOO _ Q9BUR5	TIDC1_HUMAN	51300	TIMMDC1	0.72
	APOOL_HUMAN	139322	APOOL	0.63
	CDK2_HUMAN	1017	CDK2	0.63
	QIL1_HUMAN	125988	C19orf70	0.63
ATP5A1-P25705	ATPB_HUMAN	506	ATP5B	0.93
	1433Z_HUMAN	7534	YWHAZ	0.89
	AT5F1_HUMAN	515	ATP5F1	0.89
	ATPG_HUMAN	509	ATP5C1	0.86
	ATPD_HUMAN	513	ATP5D	0.83
	ATPO_HUMAN	539	ATP5O	0.83
	CXCR7_HUMAN	57007	CXCR7	0.83
	ATPF2_HUMAN	91647	ATPAF2	0.82
	EGFR_HUMAN	1956	EGFR	0.82
	ILK_HUMAN	3611	ILK	0.82
	KS6B2_HUMAN	6199	RPS6KB2	0.82
	VCAM1_HUMAN	7412	VCAM1	0.82
	1433B_HUMAN	7529	YWHAB	0.8
	ATP5H_HUMAN	10476	ATP5H	0.79
	ATP5I_HUMAN	521	ATP5I	0.79
	1433T_HUMAN	10971	YWHAQ	0.78
	ADT2_HUMAN	292	SLC25A5	0.77
	SIR3_HUMAN	23410	SIRT3	0.75
	1433G_HUMAN	7532	YWHAG	0.73
	CDK2_HUMAN	1017	CDK2	0.73
	ETFA_HUMAN	2108	ETFA	0.73
	SUMO1_HUMAN	7341	SUMO1	0.73
	ACATN_HUMAN	9197	SLC33A1	0.72
	ARRB1_HUMAN	408	ARRB1	0.72
	ATLA3_HUMAN	25923	ATL3	0.72
	BLK_HUMAN	640	BLK	0.72
	F134A_HUMAN	79137	FAM134A	0.72
	FINC_HUMAN	2335	FN1	0.72
	GOT1B_HUMAN	51026	GOLT1B	0.72
	ICT1_HUMAN	3396	ICT1	0.72
	IQCB1_HUMAN	9657	IQCB1	0.72
	M3K14_HUMAN	9020	MAP3K14	0.72
	M3K3_HUMAN	4215	MAP3K3	0.72
	MBOA1_HUMAN	154141	MBOAT1	0.72
	MLH1_HUMAN	4292	MLH1	0.72
	NICA_HUMAN	23385	NCSTN	0.72
	P63_HUMAN	8626	TP63	0.72
	TBA1C_HUMAN	84790	TUBA1C	0.72
	TBK1_HUMAN	29110	TBK1	0.72
	TF65_HUMAN	5970	RELA	0.72
	TM63B_HUMAN	55362	TMEM63B	0.72
	TNR1A_HUMAN	7132	TNFRSF1A	0.72
	TNR1B_HUMAN	7133	TNFRSF1B	0.72
	XRCC3_HUMAN	7517	XRCC3	0.72
	YIPF5_HUMAN	81555	YIPF5	0.72
	ATP5J_HUMAN	522	ATP5J	0.7
	CSK21_HUMAN	1457	CSNK2A1	0.7
	USMG5_HUMAN	84833	USMG5	0.7
	BTK_HUMAN	695	BTK	0.68
	MRP1_HUMAN	4363	ABCC1	0.68
	VATB2_HUMAN	526	ATP6V1B2	0.65
	1433E_HUMAN	7531	YWHAE	0.63
	AAPK1_HUMAN	5562	PRKAA1	0.63
	ACPM_HUMAN	4706	NDUFAB1	0.63
	ADRB2_HUMAN	154	ADRB2	0.63
	AP2A_HUMAN	7020	TFAP2A	0.63
	ARBK1_HUMAN	156	ADRBK1	0.63
	ATP5E_HUMAN	514	ATP5E	0.63
	ATPA_HUMAN	498	ATP5A1	0.63
	ATPF1_HUMAN	64756	ATPAF1	0.63
	BACH_HUMAN	11332	ACOT7	0.63
	BL1S1_HUMAN	2647	BLOC1S1	0.63
	C1QBP_HUMAN	708	C1QBP	0.63
	CA124_HUMAN	83932	C1orf124	0.63
	CAH9_HUMAN	768	CA9	0.63
	CAND1_HUMAN	55832	CAND1	0.63
	CCDC8_HUMAN	83987	CCDC8	0.63
	CD4_HUMAN	920	CD4	0.63
	CD81_HUMAN	975	CD81	0.63
	CDC73_HUMAN	79577	CDC73	0.63
	CDK9_HUMAN	1025	CDK9	0.63
	CHCH2_HUMAN	51142	CHCHD2	0.63
	CLPX_HUMAN	10845	CLPX	0.63
	CRBN_HUMAN	51185	CRBN	0.63
	CRY1_HUMAN	1407	CRY1	0.63
	CSN5_HUMAN	10987	COPS5	0.63
	CUL1_HUMAN	8454	CUL1	0.63
	CUL3_HUMAN	8452	CUL3	0.63
	CUL5_HUMAN	8065	CUL5	0.63
	CUL7_HUMAN	9820	CUL7	0.63
	DDAH1_HUMAN	23576	DDAH1	0.63
	ECH1_HUMAN	1891	ECH1	0.63
	ERBB3_HUMAN	2065	ERBB3	0.63
	ERG_HUMAN	2078	ERG	0.63
	ERR2_HUMAN	2103	ESRRB	0.63
	FAKD3_HUMAN	79072	FASTKD3	0.63
	FBX25_HUMAN	26260	FBXO25	0.63
	FBX6_HUMAN	26270	FBXO6	0.63
	FUS_HUMAN	2521	FUS	0.63
	GBRAP_HUMAN	11337	GABARAP	0.63
	GBRL1_HUMAN	23710	GABARAPL1	0.63
	GBRL2_HUMAN	11345	GABARAPL2	0.63
	GLRX5_HUMAN	51218	GLRX5	0.63
	HCD2_HUMAN	3028	HSD17B10	0.63
	HDAC5_HUMAN	10014	HDAC5	0.63
	HSPB2_HUMAN	3316	HSPB2	0.63
	HUWE1_HUMAN	10075	HUWE1	0.63
	IDE_HUMAN	3416	IDE	0.63
	IMMT_HUMAN	10989	IMMT	0.63
	ISG15_HUMAN	9636	ISG15	0.63
	JUN_HUMAN	3725	JUN	0.63
	KC1A_HUMAN	1452	CSNK1A1	0.63
	KS6A1_HUMAN	6195	RPS6KA1	0.63
	LRRK2_HUMAN	120892	LRRK2	0.63
	MCM2_HUMAN	4171	MCM2	0.63
	MCM5_HUMAN	4174	MCM5	0.63
	MDM2_HUMAN	4193	MDM2	0.63
	MK06_HUMAN	5597	MAPK6	0.63
	MK07_HUMAN	5598	MAPK7	0.63
	MK13_HUMAN	5603	MAPK13	0.63
	MLP3A_HUMAN	84557	MAP1LC3A	0.63
	MLP3B_HUMAN	81631	MAP1LC3B	0.63
	MOV10_HUMAN	4343	MOV10	0.63
	MPPA_HUMAN	23203	PMPCA	0.63
	MPPB_HUMAN	9512	PMPCB	0.63
	NEDD8_HUMAN	4738	NEDD8	0.63
	NFKB1_HUMAN	4790	NFKB1	0.63
	NPM_HUMAN	4869	NPM1	0.63
	NRDC_HUMAN	4898	NRD1	0.63
	NTRK1_HUMAN	4914	NTRK1	0.63
	NXF1_HUMAN	10482	NXF1	0.63
	OBSL1_HUMAN	23363	OBSL1	0.63
	ODBA_HUMAN	593	BCKDHA	0.63
	OPA3_HUMAN	80207	OPA3	0.63
	OTUB1_HUMAN	55611	OTUB1	0.63
	OXSR1_HUMAN	9943	OXSR1	0.63
	P53_HUMAN	7157	TP53	0.63
	PAF_HUMAN	9768	KIAA0101	0.63
	PAN2_HUMAN	9924	PAN2	0.63
	PARP1_HUMAN	142	PARP1	0.63
	PDIP2_HUMAN	26073	POLDIP2	0.63
	PHKG2_HUMAN	5261	PHKG2	0.63
	PHLP1_HUMAN	23239	PHLPP1	0.63
	PO5F1_HUMAN	5460	POU5F1	0.63
	PPT1_HUMAN	5538	PPT1	0.63
	PRKN2_HUMAN	5071	PARK2	0.63
	PSMD4_HUMAN	5710	PSMD4	0.63
	PTN18_HUMAN	26469	PTPN18	0.63
	RC3H1_HUMAN	149041	RC3H1	0.63
	RINI_HUMAN	6050	RNH1	0.63
	RM46_HUMAN	26589	MRPL46	0.63
	RN146_HUMAN	81847	RNF146	0.63
	ROA1_HUMAN	3178	HNRNPA1	0.63
	SFXN1_HUMAN	94081	SFXN1	0.63
	SH3K1_HUMAN	30011	SH3KBP1	0.63
	SHBG_HUMAN	6462	SHBG	0.63
	SKI_HUMAN	6497	SKI	0.63
	SOX2_HUMAN	6657	SOX2	0.63
	STAU1_HUMAN	6780	STAU1	0.63
	STK25_HUMAN	10494	STK25	0.63
	STK4_HUMAN	6789	STK4	0.63
	SUMO2_HUMAN	6613	SUMO2	0.63
	TADBP_HUMAN	23435	TARDBP	0.63
	UBD_HUMAN	10537	UBD	0.63
	UBL4A_HUMAN	8266	UBL4A	0.63
	UNK_HUMAN	85451	UNK	0.63
	VIPR2_HUMAN	7434	VIPR2	0.63
	WWP2_HUMAN	11060	WWP2	0.63
	YBOX1_HUMAN	4904	YBX1	0.63
	ZFY27_HUMAN	118813	ZFYVE27	0.63
	ZN746_HUMAN	155061	ZNF746	0.63
	ACTB_HUMAN	60	ACTB	0.62
	HS90B_HUMAN	3326	HSP90AB1	0.59
	ACAD9_HUMAN	28976	ACAD9	0.58
	A4_HUMAN	351	APP	0.56
	ATP5L_HUMAN	10632	ATP5L	0.56
	ATPK_HUMAN	9551	ATP5J2	0.56
	CY1_HUMAN	1537	CYC1	0.56
	GRB2_HUMAN	2885	GRB2	0.56
	PTEN_HUMAN	5728	PTEN	0.56
	RL18_HUMAN	6141	RPL18	0.56
	A2MG_HUMAN	2	A2M	0.55
	AIMP1_HUMAN	9255	AIMP1	0.55
	ADX_HUMAN	2230	FDX1	0.49
	AFG32_HUMAN	10939	AFG3L2	0.49
	BASP1_HUMAN	10409	BASP1	0.49
	FLOT1_HUMAN	10211	FLOT1	0.49
	GRP78_HUMAN	3309	HSPA5	0.49
	HNRPU_HUMAN	3192	HNRNPU	0.49
	HS71L_HUMAN	3305	HSPA1L	0.49
	HS90A_HUMAN	3320	HSP90AA1	0.49
	HSP71_HUMAN	3303, 3304	HSPA1A, HSPA1B	0.49
	IF4A1_HUMAN	1973	EIF4A1	0.49
	LMAN1_HUMAN	3998	LMAN1	0.49
	MATR3_HUMAN	9782	MATR3	0.49
	MDHM_HUMAN	4191	MDH2	0.49
	MTCH1_HUMAN	23787	MTCH1	0.49
	MTCH2_HUMAN	23788	MTCH2	0.49
	MYH9_HUMAN	4627	MYH9	0.49
	NDUS4_HUMAN	4724	NDUFS4	0.49
	PABP1_HUMAN	26986	PABPC1	0.49
	PAIRB_HUMAN	26135	SERBP1	0.49
	PDIA1_HUMAN	5034	P4HB	0.49
	PGK1_HUMAN	5230	PGK1	0.49
	PTBP1_HUMAN	5725	PTBP1	0.49
	QCR2_HUMAN	7385	UQCRC2	0.49
	RER1_HUMAN	11079	RER1	0.49
	RPN1_HUMAN	6184	RPN1	0.49
	RPN2_HUMAN	6185	RPN2	0.49
	RS15A_HUMAN	6210	RPS15A	0.49
	RS3_HUMAN	6188	RPS3	0.49
	SSRD_HUMAN	6748	SSR4	0.49
	STML2_HUMAN	30968	STOML2	0.49
	TSPOA_HUMAN	706	TSPO	0.49
	VA0D1_HUMAN	9114	ATP6V0D1	0.49
	VATA_HUMAN	523	ATP6V1A	0.49
	VDAC1_HUMAN	7416	VDAC1	0.49
	VDAC2_HUMAN	7417	VDAC2	0.49
	VDAC3_HUMAN	7419	VDAC3	0.49
	YMEL1_HUMAN	10730	YME1L1	0.49
ATP5B-P06576	ATPA_HUMAN	498	ATP5A1	0.93
	AT5F1_HUMAN	515	ATP5F1	0.89
	ATPG_HUMAN	509	ATP5C1	0.86
	ATP5J_HUMAN	522	ATP5J	0.85
	1433Z_HUMAN	7534	YWHAZ	0.84
	ATPD_HUMAN	513	ATP5D	0.84
	ATPF1_HUMAN	64756	ATPAF1	0.84
	ATPO_HUMAN	539	ATP5O	0.83
	CXCR7_HUMAN	57007	CXCR7	0.83
	ESR1_HUMAN	2099	ESR1	0.83
	ILK_HUMAN	3611	ILK	0.82
	VCAM1_HUMAN	7412	VCAM1	0.82
	ATP5H_HUMAN	10476	ATP5H	0.79
	ATP5L_HUMAN	10632	ATP5L	0.79
	ADT2_HUMAN	292	SLC25A5	0.77
	TRI63_HUMAN	84676	TRIM63	0.75
	ATPF2_HUMAN	91647	ATPAF2	0.74
	5HT1E_HUMAN	3354	HTR1E	0.73
	B4GT3_HUMAN	8703	B4GALT3	0.73
	P2Y12_HUMAN	64805	P2RY12	0.73
	PSME3_HUMAN	10197	PSME3	0.73
	SUMO1_HUMAN	7341	SUMO1	0.73
	ARAF_HUMAN	369	ARAF	0.72
	ARRB1_HUMAN	408	ARRB1	0.72
	ATF2_HUMAN	1386	ATF2	0.72
	BLK_HUMAN	640	BLK	0.72
	FINC_HUMAN	2335	FN1	0.72
	FZD1_HUMAN	8321	FZD1	0.72
	GOT1B_HUMAN	51026	GOLT1B	0.72
	ICT1_HUMAN	3396	ICT1	0.72
	IRAK1_HUMAN	3654	IRAK1	0.72
	MAST3_HUMAN	23031	MAST3	0.72
	MBOA1_HUMAN	154141	MBOAT1	0.72
	NEMO_HUMAN	8517	IKBKG	0.72
	PP1G_HUMAN	5501	PPP1CC	0.72
	TBA1C_HUMAN	84790	TUBA1C	0.72
	TM63B_HUMAN	55362	TMEM63B	0.72
	YIPF5_HUMAN	81555	YIPF5	0.72
	AT5G3_HUMAN	518	ATP5G3	0.7
	GRB7_HUMAN	2886	GRB7	0.7
	VATL_HUMAN	527	ATP6V0C	0.7
	BTK_HUMAN	695	BTK	0.68
	SIR3_HUMAN	23410	SIRT3	0.68
	VATB2_HUMAN	526	ATP6V1B2	0.66
	1433G_HUMAN	7532	YWHAG	0.65
	PDIA1_HUMAN	5034	P4HB	0.65
		677770	SCARNA22	0.63
	1433E_HUMAN	7531	YWHAE	0.63
	1433T_HUMAN	10971	YWHAQ	0.63
	5HT2C_HUMAN	3358	HTR2C	0.63
	ACM4_HUMAN	1132	CHRM4	0.63
	ADRB2_HUMAN	154	ADRB2	0.63
	AG10B_HUMAN	144245	ALG10B	0.63
	ANXA7_HUMAN	310	ANXA7	0.63
	ASB11_HUMAN	140456	ASB11	0.63
	ASB5_HUMAN	140458	ASB5	0.63
	ATIF1_HUMAN	93974	ATPIF1	0.63
	ATP8_HUMAN	4509	ATP8	0.63
	BMI1_HUMAN	648	BMI1	0.63
	C3AR_HUMAN	719	C3AR1	0.63
	CA124_HUMAN	83932	C1orf124	0.63
	CAH9_HUMAN	768	CA9	0.63
	CAND1_HUMAN	55832	CAND1	0.63
	CCDC8_HUMAN	83987	CCDC8	0.63
	CCR1_HUMAN	1230	CCR1	0.63
	CDC73_HUMAN	79577	CDC73	0.63
	CDK2_HUMAN	1017	CDK2	0.63
	CDK4_HUMAN	1019	CDK4	0.63
	CDN1A_HUMAN	1026	CDKN1A	0.63
	CERS2_HUMAN	29956	CERS2	0.63
	CRBN_HUMAN	51185	CRBN	0.63
	CTNA3_HUMAN	29119	CTNNA3	0.63
	CUL3_HUMAN	8452	CUL3	0.63
	CUL7_HUMAN	9820	CUL7	0.63
	CXA1_HUMAN	2697	GJA1	0.63
	DJC28_HUMAN	54943	DNAJC28	0.63
	EGFR_HUMAN	1956	EGFR	0.63
	EZH2_HUMAN	2146	EZH2	0.63
	F134C_HUMAN	162427	FAM134C	0.63
	FAF2_HUMAN	23197	FAF2	0.63
	FANCA_HUMAN	2175	FANCA	0.63
	FBW1B_HUMAN	23291	FBXW11	0.63
	FBX25_HUMAN	26260	FBXO25	0.63
	FBX6_HUMAN	26270	FBXO6	0.63
	FLNC_HUMAN	2318	FLNC	0.63
	FMNL_HUMAN	752	FMNL1	0.63
	FPR2_HUMAN	2358	FPR2	0.63
	FUS_HUMAN	2521	FUS	0.63
	GBP1_HUMAN	2633	GBP1	0.63
	GBRAP_HUMAN	11337	GABARAP	0.63
	GBRL1_HUMAN	23710	GABARAPL1	0.63
	GBRL2_HUMAN	11345	GABARAPL2	0.63
	GP141_HUMAN	353345	GPR141	0.63
	GPAA1_HUMAN	8733	GPAA1	0.63
	GPC5B_HUMAN	51704	GPRC5B	0.63
	GPR21_HUMAN	2844	GPR21	0.63
	GPR35_HUMAN	2859	GPR35	0.63
	GRSF1_HUMAN	2926	GRSF1	0.63
	HAX1_HUMAN	10456	HAX1	0.63
	HDAC5_HUMAN	10014	HDAC5	0.63
	HMOX2_HUMAN	3163	HMOX2	0.63
	HUWE1_HUMAN	10075	HUWE1	0.63
	ISG15_HUMAN	9636	ISG15	0.63
	ITA4_HUMAN	3676	ITGA4	0.63
	JUN_HUMAN	3725	JUN	0.63
	KANK2_HUMAN	25959	KANK2	0.63
	KITH_HUMAN	7083	TK1	0.63
	LHPL4_HUMAN	375323	LHFPL4	0.63
	LNX2_HUMAN	222484	LNX2	0.63
	MCM2_HUMAN	4171	MCM2	0.63
	MDM2_HUMAN	4193	MDM2	0.63
	MK03_HUMAN	5595	MAPK3	0.63
	MK06_HUMAN	5597	MAPK6	0.63
	MLP3A_HUMAN	84557	MAP1LC3A	0.63
	MLP3B_HUMAN	81631	MAP1LC3B	0.63
	NDUB7_HUMAN	4713	NDUFB7	0.63
	NFKB1_HUMAN	4790	NFKB1	0.63
	NK1R_HUMAN	6869	TACR1	0.63
	NSD2_HUMAN	7468	WHSC1	0.63
	NTRK1_HUMAN	4914	NTRK1	0.63
	OBSL1_HUMAN	23363	OBSL1	0.63
	OTUB1_HUMAN	55611	OTUB1	0.63
	PAF_HUMAN	9768	KIAA0101	0.63
	PHKG2_HUMAN	5261	PHKG2	0.63
	PIN1_HUMAN	5300	PIN1	0.63
	PPT1_HUMAN	5538	PPT1	0.63
	PSA3_HUMAN	5684	PSMA3	0.63
	PSMD4_HUMAN	5710	PSMD4	0.63
	RELL1_HUMAN	768211	RELL1	0.63
	RING2_HUMAN	6045	RNF2	0.63
	ROA1_HUMAN	3178	HNRNPA1	0.63
	RPP14_HUMAN	11102	RPP14	0.63
	S19A2_HUMAN	10560	SLC19A2	0.63
	S1PR2_HUMAN	9294	S1PR2	0.63
	S22AC_HUMAN	116085	SLC22A12	0.63
	S27A3_HUMAN	11000	SLC27A3	0.63
	S35F1_HUMAN	222553	SLC35F1	0.63
	SC6A5_HUMAN	9152	SLC6A5	0.63
	SGCZ_HUMAN	137868	SGCZ	0.63
	SKI_HUMAN	6497	SKI	0.63
	SMN_HUMAN	6606, 6607	SMN1, SMN2	0.63
	SMUF2_HUMAN	64750	SMURF2	0.63
	STAU1_HUMAN	6780	STAU1	0.63
	SUMO2_HUMAN	6613	SUMO2	0.63
	SUZ12_HUMAN	23512	SUZ12	0.63
	T120A_HUMAN	83862	TMEM120A	0.63
	T2R41_HUMAN	259287	TAS2R41	0.63
	TERT_HUMAN	7015	TERT	0.63
	TPR_HUMAN	7175	TPR	0.63
	TRI55_HUMAN	84675	TRIM55	0.63
	UBL4A_HUMAN	8266	UBL4A	0.63
	VIPR1_HUMAN	7433	VIPR1	0.63
	VIPR2_HUMAN	7434	VIPR2	0.63
	ZFY27_HUMAN	118813	ZFYVE27	0.63
	ZN746_HUMAN	155061	ZNF746	0.63
	APOA1_HUMAN	335	APOA1	0.62
	QCR2_HUMAN	7385	UQCRC2	0.59
	ACAD9_HUMAN	28976	ACAD9	0.58
	ATP5I_HUMAN	521	ATP5I	0.56
	ATPK_HUMAN	9551	ATP5J2	0.56
	GFPT1_HUMAN	2673	GFPT1	0.56
	GFPT2_HUMAN	9945	GFPT2	0.56
	HS90B_HUMAN	3326	HSP90AB1	0.56
	IPO4_HUMAN	79711	IPO4	0.56
	PTN5_HUMAN	84867	PTPN5	0.56
	A2MG_HUMAN	2	A2M	0.55
	ADX_HUMAN	2230	FDX1	0.52
	FIS1_HUMAN	51024	FIS1	0.52
	PLMN_HUMAN	5340	PLG	0.52
	SUMO4_HUMAN	387082	SUMO4	0.52
	CALR_HUMAN	811	CALR	0.49
	DHSB_HUMAN	6390	SDHB	0.49
	EF1A1_HUMAN	1915	EEF1A1	0.49
	HS90A_HUMAN	3320	HSP90AA1	0.49
	IF5A1_HUMAN	1984	EIF5A	0.49
	MDHM_HUMAN	4191	MDH2	0.49
	MIA40_HUMAN	131474	CHCHD4	0.49
	MTCH2_HUMAN	23788	MTCH2	0.49
	MYL6_HUMAN	4637	MYL6	0.49
	NDUA2_HUMAN	4695	NDUFA2	0.49
	NDUAC_HUMAN	55967	NDUFA12	0.49
	NDUB9_HUMAN	4715	NDUFB9	0.49
	NDUS1_HUMAN	4719	NDUFS1	0.49
	NNTM_HUMAN	23530	NNT	0.49
	NPM3_HUMAN	10360	NPM3	0.49
	ODO2_HUMAN	1743	DLST	0.49
	OXA1L_HUMAN	5018	OXA1L	0.49
	PA2G4_HUMAN	5036	PA2G4	0.49
	PHB_HUMAN	5245	PHB	0.49
	PTBP1_HUMAN	5725	PTBP1	0.49
	QCR1_HUMAN	7384	UQCRC1	0.49
	RL18_HUMAN	6141	RPL18	0.49
	RL4_HUMAN	6124	RPL4	0.49
	ROA2_HUMAN	3181	HNRNPA2B1	0.49
	ROA3_HUMAN	220988	HNRNPA3	0.49
	RS2_HUMAN	6187	RPS2	0.49
	RS3A_HUMAN	6189	RPS3A	0.49
	TAGL2_HUMAN	8407	TAGLN2	0.49
	TBA1A_HUMAN	7846	TUBA1A	0.49
	TBB5_HUMAN	203068	TUBB	0.49
	TOM22_HUMAN	56993	TOMM22	0.49
	VA0D1_HUMAN	9114	ATP6V0D1	0.49
	VDAC1_HUMAN	7416	VDAC1	0.49
	VDAC2_HUMAN	7417	VDAC2	0.49
	VDAC3_HUMAN	7419	VDAC3	0.49
	VINC_HUMAN	7414	VCL	0.49
ATP5H-O75947	AT5F1_HUMAN	515	ATP5F1	0.95
	ATPA_HUMAN	498	ATP5A1	0.79
	ATPB_HUMAN	506	ATP5B	0.79
	ATPD_HUMAN	513	ATP5D	0.79
	CHCH2_HUMAN	51142	CHCHD2	0.73
	BLK_HUMAN	640	BLK	0.72
	CENPA_HUMAN	1058	CENPA	0.72
	CXCR7_HUMAN	57007	CXCR7	0.72
	F134A_HUMAN	79137	FAM134A	0.72
	ICT1_HUMAN	3396	ICT1	0.72
	TFG_HUMAN	10342	TFG	0.72
	TM63B_HUMAN	55362	TMEM63B	0.72
	TM9S4_HUMAN	9777	TM9SF4	0.72
	TSNAX_HUMAN	7257	TSNAX	0.72
	USF1_HUMAN	7391	USF1	0.72
	ATPO_HUMAN	539	ATP5O	0.68
	ADCK1_HUMAN	57143	ADCK1	0.63
	ADCK4_HUMAN	79934	ADCK4	0.63
	APOOL_HUMAN	139322	APOOL	0.63
	CB047_HUMAN	79568	C2orf47	0.63
	CCDC8_HUMAN	83987	CCDC8	0.63
	CG055_HUMAN	154791	C7orf55	0.63
	CHC10_HUMAN	400916	CHCHD10	0.63
	CISD3_HUMAN	284106	CISD3	0.63
	COQ9_HUMAN	57017	COQ9	0.63
	CQ089_HUMAN	284184	C17orf89	0.63
	DKK3_HUMAN	27122	DKK3	0.63
	F136A_HUMAN	84908	FAM136A	0.63
	FBXW4_HUMAN	6468	FBXW4	0.63
	GET4_HUMAN	51608	GET4	0.63
	IFT57_HUMAN	55081	IFT57	0.63
	MDM2_HUMAN	4193	MDM2	0.63
	MED4_HUMAN	29079	MED4	0.63
	MK06_HUMAN	5597	MAPK6	0.63
	NDUA4_HUMAN	4697	NDUFA4	0.63
	NDUS3_HUMAN	4722	NDUFS3	0.63
	NK1R_HUMAN	6869	TACR1	0.63
	NMES1_HUMAN	84419	C15orf48	0.63
	OCAD1_HUMAN	54940	OCIAD1	0.63
	P2Y12_HUMAN	64805	P2RY12	0.63
	PAK7_HUMAN	57144	PAK7	0.63
	PTN5_HUMAN	84867	PTPN5	0.63
	PTPM1_HUMAN	114971	PTPMT1	0.63
	S36A1_HUMAN	206358	SLC36A1	0.63
	S38A1_HUMAN	81539	SLC38A1	0.63
	S38A2_HUMAN	54407	SLC38A2	0.63
	S38A9_HUMAN	153129	SLC38A9	0.63
	STOM_HUMAN	2040	STOM	0.63
	UBL4A_HUMAN	8266	UBL4A	0.63
	ZFY27_HUMAN	118813	ZFYVE27	0.63
	ACAD9_HUMAN	28976	ACAD9	0.58
	A4_HUMAN	351	APP	0.56
	ATP5I_HUMAN	521	ATP5I	0.56
	ATP5L_HUMAN	10632	ATP5L	0.56
	CISD1_HUMAN	55847	CISD1	0.49
	CY1_HUMAN	1537	CYC1	0.49
	NDUAC_HUMAN	55967	NDUFA12	0.49
	ODO1_HUMAN	4967	OGDH	0.49
	PDIA3_HUMAN	2923	PDIA3	0.49
	QCR8_HUMAN	27089	UQCRQ	0.49
	RAB1A_HUMAN	5861	RAB1A	0.49
	RER1_HUMAN	11079	RER1	0.49
	STML2_HUMAN	30968	STOML2	0.49
	VDAC3_HUMAN	7419	VDAC3	0.49
ATP5I-P56385	VCAM1_HUMAN	7412	VCAM1	0.82
	ATPA_HUMAN	498	ATP5A1	0.79
	ATPD_HUMAN	513	ATP5D	0.79
	AT5F1_HUMAN	515	ATP5F1	0.74
	AGO4_HUMAN	192670	EIF2C4	0.72
	BLK_HUMAN	640	BLK	0.72
	CCD14_HUMAN	64770	CCDC14	0.72
	FA46A_HUMAN	55603	FAM46A	0.72
	ILK_HUMAN	3611	ILK	0.72
	KIF14_HUMAN	9928	KIF14	0.72
	TIDC1_HUMAN	51300	TIMMDC1	0.72
	TM63B_HUMAN	55362	TMEM63B	0.72
	TOM40_HUMAN	10452	TOMM40	0.72
	APOOL_HUMAN	139322	APOOL	0.63
	BMI1_HUMAN	648	BMI1	0.63
	COQ9_HUMAN	57017	COQ9	0.63
	ITA4_HUMAN	3676	ITGA4	0.63
	MDM2_HUMAN	4193	MDM2	0.63
	NDUS3_HUMAN	4722	NDUFS3	0.63
	NMES1_HUMAN	84419	C15orf48	0.63
	RING2_HUMAN	6045	RNF2	0.63
	S38A1_HUMAN	81539	SLC38A1	0.63
	SPRY4_HUMAN	283377	SPRYD4	0.63
	TT30B_HUMAN	150737	TTC30B	0.63
	ZNF16_HUMAN	7564	ZNF16	0.63
	ATP5H_HUMAN	10476	ATP5H	0.56
	ATP5J_HUMAN	522	ATP5J	0.56
	ATP5L_HUMAN	10632	ATP5L	0.56
	ATPB_HUMAN	506	ATP5B	0.56
	ATPO_HUMAN	539	ATP5O	0.56
	FOS_HUMAN	2353	FOS	0.56
	SMAD2_HUMAN	4087	SMAD2	0.56
	ATP5E_HUMAN	514	ATP5E	0.49
	CY1_HUMAN	1537	CYC1	0.49
	NR2F6_HUMAN	2063	NR2F6	0.49
	RER1_HUMAN	11079	RER1	0.49
	RS16_HUMAN	6217	RPS16	0.49
	RS21_HUMAN	100291837, 6227	LOC100291837, RPS21	0.49
	RXRB_HUMAN	6257	RXRB	0.49
	TAF9_HUMAN	6880	TAF9	0.49
	VDAC1_HUMAN	7416	VDAC1	0.49
	VDAC2_HUMAN	7417	VDAC2	0.49
	VDAC3_HUMAN	7419	VDAC3	0.49
DNM1L-O00429	DNM1L_HUMAN	10059	DNM1L	0.99
	LRRK2_HUMAN	120892	LRRK2	0.89
	GSK3B_HUMAN	2932	GSK3B	0.87
	ESR1_HUMAN	2099	ESR1	0.86
	MID49_HUMAN	125170	SMCR7	0.85
	FIS1_HUMAN	51024	FIS1	0.79
	MFF_HUMAN	56947	MFF	0.78
	DGUOK_HUMAN	1716	DGUOK	0.73
	FGL1_HUMAN	2267	FGL1	0.73
	HAX1_HUMAN	10456	HAX1	0.73
	KTU_HUMAN	55172	C14orf104	0.73
	MARH5_HUMAN	54708	MARCH5	0.73
	MID51_HUMAN	54471	SMCR7L	0.73
	NUFP1_HUMAN	26747	NUFIP1	0.73
	CDC5L_HUMAN	988	CDC5L	0.72
	CDCA5_HUMAN	113130	CDCA5	0.72
	L2GL2_HUMAN	3993	LLGL2	0.72
	PPIA_HUMAN	5478	PPIA	0.72
	SAM50_HUMAN	25813	SAMM50	0.72
	SNW1_HUMAN	22938	SNW1	0.72
	JMJD6_HUMAN	23210	JMJD6	0.7
	PRKN2_HUMAN	5071	PARK2	0.7
	B2CL1_HUMAN	598	BCL2L1	0.68
	PINK1_HUMAN	65018	PINK1	0.65
	SCRIB_HUMAN	23513	SCRIB	0.65
	VIME_HUMAN	7431	VIM	0.65
	ACPH_HUMAN	327	APEH	0.63
	ARFP1_HUMAN	27236	ARFIP1	0.63
	CAH14_HUMAN	23632	CA14	0.63
	CPNE2_HUMAN	221184	CPNE2	0.63
	CSN5_HUMAN	10987	COPS5	0.63
	CYHR1_HUMAN	50626	CYHR1	0.63
	DUS23_HUMAN	54935	DUSP23	0.63
	EGFR_HUMAN	1956	EGFR	0.63
	GBRR1_HUMAN	2569	GABRR1	0.63
	LA_HUMAN	6741	SSB	0.63
	MAGA1_HUMAN	4100	MAGEA1	0.63
	MAGA3_HUMAN	4102	MAGEA3	0.63
	NIBL1_HUMAN	64855	FAM129B	0.63
	NTRK1_HUMAN	4914	NTRK1	0.63
	PGAM5_HUMAN	192111	PGAM5	0.63
	PSMG3_HUMAN	84262	PSMG3	0.63
	RGAG4_HUMAN	340526	RGAG4	0.63
	RIR2_HUMAN	6241	RRM2	0.63
	SC24A_HUMAN	10802	SEC24A	0.63
	SCG3_HUMAN	29106	SCG3	0.63
	SH3G1_HUMAN	6455	SH3GL1	0.63
	SOX2_HUMAN	6657	SOX2	0.63
	SUMO2_HUMAN	6613	SUMO2	0.63
	SYCC_HUMAN	833	CARS	0.63
	TBC15_HUMAN	64786	TBC1D15	0.63
	UBE2H_HUMAN	7328	UBE2H	0.63
	UNK_HUMAN	85451	UNK	0.63
	VATC1_HUMAN	528	ATP6V1C1	0.63
	VP26A_HUMAN	9559	VPS26A	0.63
	FZR_HUMAN	51343	FZR1	0.59
	PEX14_HUMAN	5195	PEX14	0.56
	ZBT24_HUMAN	9841	ZBTB24	0.56
	CH60_HUMAN	3329	HSPD1	0.55
	DBLOH_HUMAN	56616	DIABLO	0.55
	TMM11_HUMAN	8834	TMEM11	0.55
	M3K10_HUMAN	4294	MAP3K10	0.52
	MUL1_HUMAN	79594	MUL1	0.52
	PUR9_HUMAN	471	ATIC	0.49
	SIR3_HUMAN	23410	SIRT3	0.49
	TES_HUMAN	26136	TES	0.49
	P85A_HUMAN	5295	PIK3R1	0
	P85B_HUMAN	5296	PIK3R2	0
	PK3CG_HUMAN	5294	PIK3CG	0
IMMT-Q16891	DISC1_HUMAN	27185	DISC1	0.88
	MTX2_HUMAN	10651	MTX2	0.87
	DJC11_HUMAN	55735	DNAJC11	0.86
	BMI1_HUMAN	648	BMI1	0.83
	CLN3_HUMAN	1201	CLN3	0.82
	HD_HUMAN	3064	HTT	0.82
	VAPA_HUMAN	9218	VAPA	0.82
	VCAM1_HUMAN	7412	VCAM1	0.82
	NDEL1_HUMAN	81565	NDEL1	0.75
	CHD3_HUMAN	1107	CHD3	0.74
	PFD1_HUMAN	5201	PFDN1	0.74
	RM44_HUMAN	65080	MRPL44	0.74
	AKTIP_HUMAN	64400	AKTIP	0.73
	ARMX3_HUMAN	51566	ARMCX3	0.73
	ASCC2_HUMAN	84164	ASCC2	0.73
	CC113_HUMAN	29070	CCDC113	0.73
	CD244_HUMAN	51744	CD244	0.73
	CJ088_HUMAN	80007	C10orf88	0.73
	CSTF2_HUMAN	1478	CSTF2	0.73
	ECSIT_HUMAN	51295	ECSIT	0.73
	F173A_HUMAN	65990	FAM173A	0.73
	FEZ1_HUMAN	9638	FEZ1	0.73
	HJURP_HUMAN	55355	HJURP	0.73
	IMMT_HUMAN	10989	IMMT	0.73
	K1377_HUMAN	57562	KIAA1377	0.73
	KIF22_HUMAN	3835	KIF22	0.73
	NDUB9_HUMAN	4715	NDUFB9	0.73
	NPS3A_HUMAN	25934	NIPSNAP3A	0.73
	PAG15_HUMAN	23659	PLA2G15	0.73
	PIAS4_HUMAN	51588	PIAS4	0.73
	PPOX_HUMAN	5498	PPOX	0.73
	RER1_HUMAN	11079	RER1	0.73
	SDHF2_HUMAN	54949	SDHAF2	0.73
	SNAPN_HUMAN	23557	SNAPIN	0.73
	SRRT_HUMAN	51593	SRRT	0.73
	STMN4_HUMAN	81551	STMN4	0.73
	STX5_HUMAN	6811	STX5	0.73
	TCPE_HUMAN	22948	CCT5	0.73
	TXND9_HUMAN	10190	TXNDC9	0.73
	ACATN_HUMAN	9197	SLC33A1	0.72
	ATF2_HUMAN	1386	ATF2	0.72
	EIF3F_HUMAN	8665	EIF3F	0.72
	GOT1B_HUMAN	51026	GOLT1B	0.72
	IRAK1_HUMAN	3654	IRAK1	0.72
	MMGT1_HUMAN	93380	MMGT1	0.72
	MYH9_HUMAN	4627	MYH9	0.72
	MYO19_HUMAN	80179	MYO19	0.72
	NDUAC_HUMAN	55967	NDUFA12	0.72
	NICA_HUMAN	23385	NCSTN	0.72
	OTUB1_HUMAN	55611	OTUB1	0.72
	RAB5C_HUMAN	5878	RAB5C	0.72
	RAB7A_HUMAN	7879	RAB7A	0.72
	TOM40_HUMAN	10452	TOMM40	0.72
	KDM1A_HUMAN	23028	KDM1A	0.68
	ABCE1_HUMAN	6059	ABCE1	0.63
	ADCK1_HUMAN	57143	ADCK1	0.63
	ADCK5_HUMAN	203054	ADCK5	0.63
	ADRB2_HUMAN	154	ADRB2	0.63
	AGO1_HUMAN	26523	EIF2C1	0.63
	ALBU_HUMAN	213	ALB	0.63
	APOOL_HUMAN	139322	APOOL	0.63
	ARF6_HUMAN	382	ARF6	0.63
	ATPA_HUMAN	498	ATP5A1	0.63
	ATX1_HUMAN	6310	ATXN1	0.63
	BAG6_HUMAN	7917	BAG6	0.63
	BECN1_HUMAN	8678	BECN1	0.63
	BRPF3_HUMAN	27154	BRPF3	0.63
	CCDC8_HUMAN	83987	CCDC8	0.63
	CD81_HUMAN	975	CD81	0.63
	CDC37_HUMAN	11140	CDC37	0.63
	CH033_HUMAN	65265	C8orf33	0.63
	CHC10_HUMAN	400916	CHCHD10	0.63
	CHCH3_HUMAN	54927	CHCHD3	0.63
	CHCH6_HUMAN	84303	CHCHD6	0.63
	CLC5A_HUMAN	23601	CLEC5A	0.63
	CRY1_HUMAN	1407	CRY1	0.63
	CUL7_HUMAN	9820	CUL7	0.63
	ECT2_HUMAN	1894	ECT2	0.63
	EF1A1_HUMAN	1915	EEF1A1	0.63
	EGFR_HUMAN	1956	EGFR	0.63
	EIF3H_HUMAN	8667	EIF3H	0.63
	EP300_HUMAN	2033	EP300	0.63
	ESR1_HUMAN	2099	ESR1	0.63
	EXOC6_HUMAN	54536	EXOC6	0.63
	EXOSX_HUMAN	5394	EXOSC10	0.63
	EZH2_HUMAN	2146	EZH2	0.63
	FBX6_HUMAN	26270	FBXO6	0.63
	GCP3_HUMAN	10426	TUBGCP3	0.63
	GSTK1_HUMAN	373156	GSTK1	0.63
	HAP1_HUMAN	9001	HAP1	0.63
	HMOX2_HUMAN	3163	HMOX2	0.63
	HNRPD_HUMAN	3184	HNRNPD	0.63
	ICT1_HUMAN	3396	ICT1	0.63
	IFT57_HUMAN	55081	IFT57	0.63
	IMA2_HUMAN	3838	KPNA2	0.63
	ITA4_HUMAN	3676	ITGA4	0.63
	JUN_HUMAN	3725	JUN	0.63
	KITH_HUMAN	7083	TK1	0.63
	LGR4_HUMAN	55366	LGR4	0.63
	LRIF1_HUMAN	55791	LRIF1	0.63
	MAGA6_HUMAN	4105	MAGEA6	0.63
	MDC1_HUMAN	9656	MDC1	0.63
	MDM2_HUMAN	4193	MDM2	0.63
	MIPT3_HUMAN	26146	TRAF3IP1	0.63
	MOS1_HUMAN	440574	MINOS1	0.63
	MTM1_HUMAN	4534	MTM1	0.63
	MTX1_HUMAN	4580	MTX1	0.63
	MYC_HUMAN	4609	MYC	0.63
	MYOME_HUMAN	9659	PDE4DIP	0.63
	NDUA4_HUMAN	4697	NDUFA4	0.63
	NDUS3_HUMAN	4722	NDUFS3	0.63
	NEK2_HUMAN	4751	NEK2	0.63
	NMES1_HUMAN	84419	C15orf48	0.63
	NOS3_HUMAN	4846	NOS3	0.63
	NTRK1_HUMAN	4914	NTRK1	0.63
	OBSL1_HUMAN	23363	OBSL1	0.63
	OCAD1_HUMAN	54940	OCIAD1	0.63
	PARP1_HUMAN	142	PARP1	0.63
	PHLA3_HUMAN	23612	PHLDA3	0.63
	PINK1_HUMAN	65018	PINK1	0.63
	PRC2A_HUMAN	7916	PRRC2A	0.63
	PTPM1_HUMAN	114971	PTPMT1	0.63
	QIL1_HUMAN	125988	C19orf70	0.63
	RN126_HUMAN	55658	RNF126	0.63
	SAM50_HUMAN	25813	SAMM50	0.63
	SENP3_HUMAN	26168	SENP3	0.63
	SIR7_HUMAN	51547	SIRT7	0.63
	SMN_HUMAN	6606, 6607	SMN1, SMN2	0.63
	SUMO2_HUMAN	6613	SUMO2	0.63
	SUZ12_HUMAN	23512	SUZ12	0.63
	TAF1D_HUMAN	79101	TAF1D	0.63
	TFE2_HUMAN	6929	TCF3	0.63
	TNNT1_HUMAN	7138	TNNT1	0.63
	TS101_HUMAN	7251	TSG101	0.63
	UBQL4_HUMAN	56893	UBQLN4	0.63
	ZEP1_HUMAN	3096	HIVEP1	0.63
	FUBP1_HUMAN	8880	FUBP1	0.62
	NDUA9_HUMAN	4704	NDUFA9	0.59
	CALM_HUMAN	801, 805, 808	CALM1, CALM2, CALM3	0.56
	ATPG_HUMAN	509	ATP5C1	0.49
	CDK9_HUMAN	1025	CDK9	0.49
	CMC1_HUMAN	8604	SLC25A12	0.49
	CMC2_HUMAN	10165	SLC25A13	0.49
	HNRPR_HUMAN	10236	HNRNPR	0.49
	HP1B3_HUMAN	50809	HP1BP3	0.49
	MSMO1_HUMAN	6307	MSMO1	0.49
	NDUAA_HUMAN	4705	NDUFA10	0.49
	QCR8_HUMAN	27089	UQCRQ	0.49
	SFPQ_HUMAN	6421	SFPQ	0.49
	SGPL1_HUMAN	8879	SGPL1	0.49
	TXTP_HUMAN	6576	SLC25A1	0.49
	VDAC1_HUMAN	7416	VDAC1	0.49
	VDAC2_HUMAN	7417	VDAC2	0.49
	VDAC3_HUMAN	7419	VDAC3	0.49
	E2F3_HUMAN	1871	E2F3	0.07
MFN2-O95140	MARH5_HUMAN	54708	MARCH5	0.86
	PRKN2_HUMAN	5071	PARK2	0.74
	MFN1_HUMAN	55669	MFN1	0.7
	MFN2_HUMAN	9927	MFN2	0.7
	LRRK2_HUMAN	120892	LRRK2	0.65
	BAK_HUMAN	578	BAK1	0.63
	GHITM_HUMAN	27069	GHITM	0.63
	HDAC6_HUMAN	10013	HDAC6	0.63
	HSC20_HUMAN	150274	HSCB	0.63
	HUWE1_HUMAN	10075	HUWE1	0.63
	MAVS_HUMAN	57506	MAVS	0.63
	MK09_HUMAN	5601	MAPK9	0.63
	NTRK1_HUMAN	4914	NTRK1	0.63
	NXF1_HUMAN	10482	NXF1	0.63
	REEP5_HUMAN	7905	REEP5	0.63
	RGAG4_HUMAN	340526	RGAG4	0.63
	S2538_HUMAN	54977	SLC25A38	0.63
	SAM50_HUMAN	25813	SAMM50	0.63
	SMAD2_HUMAN	4087	SMAD2	0.63
	TCHP_HUMAN	84260	TCHP	0.63
	TERA_HUMAN	7415	VCP	0.63
	UBE2N_HUMAN	7334	UBE2N	0.63
	VSIG1_HUMAN	340547	VSIG1	0.63
PHB2-Q99623	ESR1_HUMAN	2099	ESR1	0.87
	HDAC1_HUMAN	3065	HDAC1	0.87
	PTMA_HUMAN	5757	PTMA	0.87
	RING2_HUMAN	6045	RNF2	0.82
	VAPA_HUMAN	9218	VAPA	0.82
	VCAM1_HUMAN	7412	VCAM1	0.82
	HDAC5_HUMAN	10014	HDAC5	0.81
	HDAC3_HUMAN	8841	HDAC3	0.8
	PHB_HUMAN	5245	PHB	0.79
	TPTE_HUMAN	7179	TPTE	0.78
	CTNB1_HUMAN	1499	CTNNB1	0.76
	DDX20_HUMAN	11218	DDX20	0.76
	EPIPL_HUMAN	83481	EPPK1	0.76
	LG3BP_HUMAN	3959	LGALS3BP	0.76
	MMS19_HUMAN	64210	MMS19	0.76
	MPIP2_HUMAN	994	CDC25B	0.76
	NU205_HUMAN	23165	NUP205	0.76
	NUP93_HUMAN	9688	NUP93	0.76
	PDXD1_HUMAN	23042	PDXDC1	0.76
	PLAK_HUMAN	3728	JUP	0.76
	RIPK2_HUMAN	8767	RIPK2	0.76
	RUNX3_HUMAN	864	RUNX3	0.76
	SERC3_HUMAN	10955	SERINC3	0.76
	TFE3_HUMAN	7030	TFE3	0.76
	TIM50_HUMAN	92609	TIMM50	0.76
	UBP15_HUMAN	9958	USP15	0.76
	BIG3_HUMAN	57221	KIAA1244	0.74
	CDK2_HUMAN	1017	CDK2	0.74
	AKT1_HUMAN	207	AKT1	0.73
	ILF3_HUMAN	3609	ILF3	0.73
	MYOD1_HUMAN	4654	MYOD1	0.73
	NMRL1_HUMAN	57407	NMRAL1	0.73
	RIC3_HUMAN	79608	RIC3	0.73
	ROA1_HUMAN	3178	HNRNPA1	0.73
	XIAP_HUMAN	331	XIAP	0.73
	AGO3_HUMAN	192669	EIF2C3	0.72
	AKAP1_HUMAN	8165	AKAP1	0.72
	ATF2_HUMAN	1386	ATF2	0.72
	BLK_HUMAN	640	BLK	0.72
	COPG1_HUMAN	22820	COPG1	0.72
	EMC2_HUMAN	9694	EMC2	0.72
	FGOP2_HUMAN	26127	FGFR1OP2	0.72
	GOT1B_HUMAN	51026	GOLT1B	0.72
	ICT1_HUMAN	3396	ICT1	0.72
	MMGT1_HUMAN	93380	MMGT1	0.72
	MTX2_HUMAN	10651	MTX2	0.72
	NELFD_HUMAN	51497	TH1L	0.72
	PTN1_HUMAN	5770	PTPN1	0.72
	RAB2A_HUMAN	5862	RAB2A	0.72
	RAB5C_HUMAN	5878	RAB5C	0.72
	RAB7A_HUMAN	7879	RAB7A	0.72
	RB11A_HUMAN	8766	RAB11A	0.72
	SIR2_HUMAN	22933	SIRT2	0.72
	TF65_HUMAN	5970	RELA	0.72
	TM63B_HUMAN	55362	TMEM63B	0.72
	XRCC3_HUMAN	7517	XRCC3	0.72
	YIPF5_HUMAN	81555	YIPF5	0.72
	HD_HUMAN	3064	HTT	0.68
	MEF2A_HUMAN	4205	MEF2A	0.65
	2AAA_HUMAN	5518	PPP2R1A	0.63
	41_HUMAN	2035	EPB41	0.63
	4F2_HUMAN	6520	SLC3A2	0.63
	ADRB2_HUMAN	154	ADRB2	0.63
	AGO1_HUMAN	26523	EIF2C1	0.63
	AGO2_HUMAN	27161	EIF2C2	0.63
	ANRA2_HUMAN	57763	ANKRA2	0.63
	ARMC7_HUMAN	79637	ARMC7	0.63
	ASB14_HUMAN	142686	ASB14	0.63
	ASB17_HUMAN	127247	ASB17	0.63
	ATG2A_HUMAN	23130	ATG2A	0.63
	ATX10_HUMAN	25814	ATXN10	0.63
	BRCA1_HUMAN	672	BRCA1	0.63
	BRD1_HUMAN	23774	BRD1	0.63
	C1QBP_HUMAN	708	C1QBP	0.63
	CRCM_HUMAN	4163	MCC	0.63
	DYHC1_HUMAN	1778	DYNC1H1	0.63
	ECT2_HUMAN	1894	ECT2	0.63
	EED_HUMAN	8726	EED	0.63
	EPAS1_HUMAN	2034	EPAS1	0.63
	ERBB2_HUMAN	2064	ERBB2	0.63
	ERR2_HUMAN	2103	ESRRB	0.63
	EWS_HUMAN	2130	EWSR1	0.63
	FETA_HUMAN	174	AFP	0.63
	FHL2_HUMAN	2274	FHL2	0.63
	FINC_HUMAN	2335	FN1	0.63
	FLRT3_HUMAN	23767	FLRT3	0.63
	FMNL_HUMAN	752	FMNL1	0.63
	GBRL2_HUMAN	11345	GABARAPL2	0.63
	GLI1_HUMAN	2735	GLI1	0.63
	HUWE1_HUMAN	10075	HUWE1	0.63
	IFT88_HUMAN	8100	IFT88	0.63
	IGF1R_HUMAN	3480	IGF1R	0.63
	IKKE_HUMAN	9641	IKBKE	0.63
	IMA1_HUMAN	3836	KPNA1	0.63
	IMA2_HUMAN	3838	KPNA2	0.63
	IMA5_HUMAN	3841	KPNA5	0.63
	IMA7_HUMAN	23633	KPNA6	0.63
	ITA4_HUMAN	3676	ITGA4	0.63
	JUN_HUMAN	3725	JUN	0.63
	LAP2A_HUMAN	7112	TMPO	0.63
	LAP2B_HUMAN	7112	TMPO	0.63
	MCM2_HUMAN	4171	MCM2	0.63
	MCM5_HUMAN	4174	MCM5	0.63
	MDC1_HUMAN	9656	MDC1	0.63
	MDM2_HUMAN	4193	MDM2	0.63
	MDR1_HUMAN	5243	ABCB1	0.63
	MED20_HUMAN	9477	MED20	0.63
	MLP3B_HUMAN	81631	MAP1LC3B	0.63
	MYH8_HUMAN	4626	MYH8	0.63
	NTRK1_HUMAN	4914	NTRK1	0.63
	OTUB1_HUMAN	55611	OTUB1	0.63
	PAXI1_HUMAN	22976	PAXIP1	0.63
	PHKG2_HUMAN	5261	PHKG2	0.63
	PUR4_HUMAN	5198	PFAS	0.63
	RENT2_HUMAN	26019	UPF2	0.63
	RFXK_HUMAN	8625	RFXANK	0.63
	RN185_HUMAN	91445	RNF185	0.63
	RPGF2_HUMAN	9693	RAPGEF2	0.63
	RRMJ1_HUMAN	24140	FTSJ1	0.63
	SEPR_HUMAN	2191	FAP	0.63
	STAU1_HUMAN	6780	STAU1	0.63
	STOM_HUMAN	2040	STOM	0.63
	SUMO2_HUMAN	6613	SUMO2	0.63
	SUZ12_HUMAN	23512	SUZ12	0.63
	T22D1_HUMAN	8848	TSC22D1	0.63
	TEAD3_HUMAN	7005	TEAD3	0.63
	TRAF6_HUMAN	7189	TRAF6	0.63
	TRI29_HUMAN	23650	TRIM29	0.63
	U2AF2_HUMAN	11338	U2AF2	0.63
	UBL4A_HUMAN	8266	UBL4A	0.63
	UNK_HUMAN	85451	UNK	0.63
	ZN703_HUMAN	80139	ZNF703	0.63
	ZN746_HUMAN	155061	ZNF746	0.63
	HDAC2_HUMAN	3066	HDAC2	0.59
	AFG32_HUMAN	10939	AFG3L2	0.56
	COT1_HUMAN	7025	NR2F1	0.56
	COT2_HUMAN	7026	NR2F2	0.56
	EZH2_HUMAN	2146	EZH2	0.56
	HACD1_HUMAN	9200	PTPLA	0.56
	NCOR1_HUMAN	9611	NCOR1	0.52
	ATD3A_HUMAN	55210	ATAD3A	0.49
	ATD3B_HUMAN	83858	ATAD3B	0.49
	ATLA3_HUMAN	25923	ATL3	0.49
	ATP5L_HUMAN	10632	ATP5L	0.49
	CCD47_HUMAN	57003	CCDC47	0.49
	CLH1_HUMAN	1213	CLTC	0.49
	COX41_HUMAN	1327	COX4I1	0.49
	CY1_HUMAN	1537	CYC1	0.49
	CYB5B_HUMAN	80777	CYB5B	0.49
	EFTU_HUMAN	7284	TUFM	0.49
	GOSR1_HUMAN	9527	GOSR1	0.49
	IDHC_HUMAN	3417	IDH1	0.49
	LDHB_HUMAN	3945	LDHB	0.49
	LEG1_HUMAN	3956	LGALS1	0.49
	LMAN1_HUMAN	3998	LMAN1	0.49
	MTCH2_HUMAN	23788	MTCH2	0.49
	NDUA2_HUMAN	4695	NDUFA2	0.49
	NDUB7_HUMAN	4713	NDUFB7	0.49
	NDUB8_HUMAN	4714	NDUFB8	0.49
	NDUS8_HUMAN	4728	NDUFS8	0.49
	NDUV1_HUMAN	4723	NDUFV1	0.49
	PPARG_HUMAN	5468	PPARG	0.49
	PRS6A_HUMAN	5702	PSMC3	0.49
	PTBP1_HUMAN	5725	PTBP1	0.49
	QCR1_HUMAN	7384	UQCRC1	0.49
	RB11B_HUMAN	9230	RAB11B	0.49
	RM02_HUMAN	51069	MRPL2	0.49
	RM17_HUMAN	63875	MRPL17	0.49
	RM40_HUMAN	64976	MRPL40	0.49
	ROA3_HUMAN	220988	HNRNPA3	0.49
	SSRA_HUMAN	6745	SSR1	0.49
	STML2_HUMAN	30968	STOML2	0.49
	TBB4B_HUMAN	10383	TUBB4B	0.49
	TBB5_HUMAN	203068	TUBB	0.49
	TOM40_HUMAN	10452	TOMM40	0.49
	VATC1_HUMAN	528	ATP6V1C1	0.49
	VDAC1_HUMAN	7416	VDAC1	0.49
	VDAC2_HUMAN	7417	VDAC2	0.49
	VDAC3_HUMAN	7419	VDAC3	0.49
PHB-P35232	E2F1_HUMAN	1869	E2F1	0.9
	P53_HUMAN	7157	TP53	0.9
	RAF1_HUMAN	5894	RAF1	0.9
	RB_HUMAN	5925	RB1	0.9
	ANXA2_HUMAN	302	ANXA2	0.89
	HDAC1_HUMAN	3065	HDAC1	0.89
	RBL1_HUMAN	5933	RBL1	0.88
	SMCA4_HUMAN	6597	SMARCA4	0.86
	NCOR1_HUMAN	9611	NCOR1	0.83
	SMCA2_HUMAN	6595	SMARCA2	0.83
	ADT2_HUMAN	292	SLC25A5	0.82
	HDAC5_HUMAN	10014	HDAC5	0.82
	RAB2A_HUMAN	5862	RAB2A	0.82
	VCAM1_HUMAN	7412	VCAM1	0.82
	1433B_HUMAN	7529	YWHAB	0.79
	PHB2_HUMAN	11331	PHB2	0.79
	RBL2_HUMAN	5934	RBL2	0.79
	ESR1_HUMAN	2099	ESR1	0.78
	TPTE_HUMAN	7179	TPTE	0.78
	ACTB_HUMAN	60	ACTB	0.77
	BRE_HUMAN	9577	BRE	0.76
	LONF3_HUMAN	79836	LONRF3	0.75
	HS90B_HUMAN	3326	HSP90AB1	0.73
	RIC3_HUMAN	79608	RIC3	0.73
	RING2_HUMAN	6045	RNF2	0.73
	SIN3A_HUMAN	25942	SIN3A	0.73
	VDAC2_HUMAN	7417	VDAC2	0.73
	XPO1_HUMAN	7514	XPO1	0.73
	ACTN1_HUMAN	87	ACTN1	0.72
	AKAP1_HUMAN	8165	AKAP1	0.72
	ATF2_HUMAN	1386	ATF2	0.72
	CLN3_HUMAN	1201	CLN3	0.72
	EMC2_HUMAN	9694	EMC2	0.72
	FGOP2_HUMAN	26127	FGFR1OP2	0.72
	FINC_HUMAN	2335	FN1	0.72
	GOT1B_HUMAN	51026	GOLT1B	0.72
	ICT1_HUMAN	3396	ICT1	0.72
	MIPT3_HUMAN	26146	TRAF3IP1	0.72
	MMGT1_HUMAN	93380	MMGT1	0.72
	MTX2_HUMAN	10651	MTX2	0.72
	PTN1_HUMAN	5770	PTPN1	0.72
	RAB5C_HUMAN	5878	RAB5C	0.72
	RAB7A_HUMAN	7879	RAB7A	0.72
	RB11A_HUMAN	8766	RAB11A	0.72
	SKP2_HUMAN	6502	SKP2	0.72
	TF65_HUMAN	5970	RELA	0.72
	TM63B_HUMAN	55362	TMEM63B	0.72
	VAPA_HUMAN	9218	VAPA	0.72
	YIPF5_HUMAN	81555	YIPF5	0.72
	SUMO4_HUMAN	387082	SUMO4	0.65
	1433E_HUMAN	7531	YWHAE	0.63
	1433Z_HUMAN	7534	YWHAZ	0.63
	ADRB2_HUMAN	154	ADRB2	0.63
	AGO1_HUMAN	26523	EIF2C1	0.63
	AGO2_HUMAN	27161	EIF2C2	0.63
	ANDR_HUMAN	367	AR	0.63
	ARMC7_HUMAN	79637	ARMC7	0.63
	BCAS3_HUMAN	54828	BCAS3	0.63
	BRMS1_HUMAN	25855	BRMS1	0.63
	C1QBP_HUMAN	708	C1QBP	0.63
	CA124_HUMAN	83932	C1orf124	0.63
	CASC3_HUMAN	22794	CASC3	0.63
	CAZA1_HUMAN	829	CAPZA1	0.63
	CCDC8_HUMAN	83987	CCDC8	0.63
	CCL5_HUMAN	6352	CCL5	0.63
	CD4_HUMAN	920	CD4	0.63
	CDK2_HUMAN	1017	CDK2	0.63
	CO9A2_HUMAN	1298	COL9A2	0.63
	CUL3_HUMAN	8452	CUL3	0.63
	CUL7_HUMAN	9820	CUL7	0.63
	DREB_HUMAN	1627	DBN1	0.63
	EED_HUMAN	8726	EED	0.63
	EPAS1_HUMAN	2034	EPAS1	0.63
	ERBB2_HUMAN	2064	ERBB2	0.63
	ERR2_HUMAN	2103	ESRRB	0.63
	FBX6_HUMAN	26270	FBXO6	0.63
	FUS_HUMAN	2521	FUS	0.63
	GBRL1_HUMAN	23710	GABARAPL1	0.63
	GBRL2_HUMAN	11345	GABARAPL2	0.63
	HIKES_HUMAN	51501	C11orf73	0.63
	HUWE1_HUMAN	10075	HUWE1	0.63
	IGHG1_HUMAN	3500	IGHG1	0.63
	IPO11_HUMAN	51194	IPO11	0.63
	ITA4_HUMAN	3676	ITGA4	0.63
	JUN_HUMAN	3725	JUN	0.63
	KPCD_HUMAN	5580	PRKCD	0.63
	LAP2A_HUMAN	7112	TMPO	0.63
	LAP2B_HUMAN	7112	TMPO	0.63
	LMNA_HUMAN	4000	LMNA	0.63
	LRRK2_HUMAN	120892	LRRK2	0.63
	MDM2_HUMAN	4193	MDM2	0.63
	MED20_HUMAN	9477	MED20	0.63
	MED23_HUMAN	9439	MED23	0.63
	MERL_HUMAN	4771	NF2	0.63
	MGMT_HUMAN	4255	MGMT	0.63
	MLP3B_HUMAN	81631	MAP1LC3B	0.63
	MYOD1_HUMAN	4654	MYOD1	0.63
	NDUS2_HUMAN	4720	NDUFS2	0.63
	NDUS3_HUMAN	4722	NDUFS3	0.63
	NPM_HUMAN	4869	NPM1	0.63
	NTRK1_HUMAN	4914	NTRK1	0.63
	OBSL1_HUMAN	23363	OBSL1	0.63
	OTUB1_HUMAN	55611	OTUB1	0.63
	PARP1_HUMAN	142	PARP1	0.63
	PHKG2_HUMAN	5261	PHKG2	0.63
	PLEC_HUMAN	5339	PLEC	0.63
	RAPH1_HUMAN	65059	RAPH1	0.63
	RASK_HUMAN	3845	KRAS	0.63
	RL7_HUMAN	6129	RPL7	0.63
	RS4X_HUMAN	6191	RPS4X	0.63
	SEPR_HUMAN	2191	FAP	0.63
	SMG5_HUMAN	23381	SMG5	0.63
	ST14_HUMAN	6768	ST14	0.63
	STAU1_HUMAN	6780	STAU1	0.63
	STOM_HUMAN	2040	STOM	0.63
	SUMO2_HUMAN	6613	SUMO2	0.63
	SUZ12_HUMAN	23512	SUZ12	0.63
	TF3C1_HUMAN	2975	GTF3C1	0.63
	U2AF2_HUMAN	11338	U2AF2	0.63
	UBC_HUMAN	7316	UBC	0.63
	UBL4A_HUMAN	8266	UBL4A	0.63
	YIPF3_HUMAN	25844	YIPF3	0.63
	ZN746_HUMAN	155061	ZNF746	0.63
	M3K10_HUMAN	4294	MAP3K10	0.62
	AFG32_HUMAN	10939	AFG3L2	0.56
	COX2_HUMAN	4513	COX2	0.56
	COX6C_HUMAN	1345	COX6C	0.56
	HACD1_HUMAN	9200	PTPLA	0.56
	NP1L1_HUMAN	4673	NAP1L1	0.56
	VDAC3_HUMAN	7419	VDAC3	0.56
	DHRS2_HUMAN	10202	DHRS2	0.55
	AIF1_HUMAN	199	AIF1	0.52
	FOS_HUMAN	2353	FOS	0.52
	ADA10_HUMAN	102	ADAM10	0.49
	AKA11_HUMAN	11215	AKAP11	0.49
	AN32B_HUMAN	10541	ANP32B	0.49
	AT1A1_HUMAN	476	ATP1A1	0.49
	ATLA3_HUMAN	25923	ATL3	0.49
	ATP5L_HUMAN	10632	ATP5L	0.49
	ATPB_HUMAN	506	ATP5B	0.49
	BAP29_HUMAN	55973	BCAP29	0.49
	BAP31_HUMAN	10134	BCAP31	0.49
	CHD2_HUMAN	1106	CHD2	0.49
	CLH1_HUMAN	1213	CLTC	0.49
	COX41_HUMAN	1327	COX4I1	0.49
	CWC15_HUMAN	51503	CWC15	0.49
	CX026_HUMAN	51260	CXorf26	0.49
	CY1_HUMAN	1537	CYC1	0.49
	DHB12_HUMAN	51144	HSD17B12	0.49
	DHX36_HUMAN	170506	DHX36	0.49
	DPP6_HUMAN	1804	DPP6	0.49
	FSIP1_HUMAN	161835	FSIP1	0.49
	GOSR2_HUMAN	9570	GOSR2	0.49
	HCD2_HUMAN	3028	HSD17B10	0.49
	HNRPQ_HUMAN	10492	SYNCRIP	0.49
	LMAN1_HUMAN	3998	LMAN1	0.49
	MAP1B_HUMAN	4131	MAP1B	0.49
	MTCH2_HUMAN	23788	MTCH2	0.49
	NDUB4_HUMAN	4710	NDUFB4	0.49
	OLA1_HUMAN	29789	OLA1	0.49
	OST48_HUMAN	1650	DDOST	0.49
	PB1_HUMAN	55193	PBRM1	0.49
	PHF3_HUMAN	23469	PHF3	0.49
	PTMA_HUMAN	5757	PTMA	0.49
	QCR2_HUMAN	7385	UQCRC2	0.49
	QCR8_HUMAN	27089	UQCRQ	0.49
	RAB1A_HUMAN	5861	RAB1A	0.49
	RAB1B_HUMAN	81876	RAB1B	0.49
	RB6I2_HUMAN	23085	ERC1	0.49
	S61A2_HUMAN	55176	SEC61A2	0.49
	SCAM2_HUMAN	10066	SCAMP2	0.49
	SCN8A_HUMAN	6334	SCN8A	0.49
	SET_HUMAN	6418	SET	0.49
	SGIP1_HUMAN	84251	SGIP1	0.49
	SSRA_HUMAN	6745	SSR1	0.49
	SSRG_HUMAN	6747	SSR3	0.49
	STML2_HUMAN	30968	STOML2	0.49
	T2FA_HUMAN	2962	GTF2F1	0.49
	TAGL2_HUMAN	8407	TAGLN2	0.49
	TCAL2_HUMAN	140597	TCEAL2	0.49
	TERA_HUMAN	7415	VCP	0.49
	TPD52_HUMAN	7163	TPD52	0.49
	USP9X_HUMAN	8239	USP9X	0.49
	VDAC1_HUMAN	7416	VDAC1	0.49
SAMM50-Q9Y512	MTX2_HUMAN	10651	MTX2	0.82
	MEOX2_HUMAN	4223	MEOX2	0.73
	DNM1L_HUMAN	10059	DNM1L	0.72
	TIDC1_HUMAN	51300	TIMMDC1	0.72
	TOM40_HUMAN	10452	TOMM40	0.66
	APOOL_HUMAN	139322	APOOL	0.63
	CHCH3_HUMAN	54927	CHCHD3	0.63
	CLN3_HUMAN	1201	CLN3	0.63
	DUS22_HUMAN	100134291, 56940	LOC100134291, DUSP22	0.63
	EGFR_HUMAN	1956	EGFR	0.63
	IMMT_HUMAN	10989	IMMT	0.63
	MFN2_HUMAN	9927	MFN2	0.63
	MOS1_HUMAN	440574	MINOS1	0.63
	MTM1_HUMAN	4534	MTM1	0.63
	NDUA4_HUMAN	4697	NDUFA4	0.63
	NMES1_HUMAN	84419	C15orf48	0.63
	NPM_HUMAN	4869	NPM1	0.63
	QIL1_HUMAN	125988	C19orf70	0.63
	RAB8A_HUMAN	4218	RAB8A	0.63
	SUZ12_HUMAN	23512	SUZ12	0.63
	MTX1_HUMAN	4580	MTX1	0.58
	CY1_HUMAN	1537	CYC1	0.49
	DHSA_HUMAN	6389	SDHA	0.49
	HNRL1_HUMAN	11100	HNRNPUL1	0.49
	HNRPM_HUMAN	4670	HNRNPM	0.49
	HSP7C_HUMAN	3312	HSPA8	0.49
	MIRO2_HUMAN	89941	RHOT2	0.49
	NDUB8_HUMAN	4714	NDUFB8	0.49
	NDUS3_HUMAN	4722	NDUFS3	0.49
	NDUS8_HUMAN	4728	NDUFS8	0.49
	PM34_HUMAN	10478	SLC25A17	0.49
	RM11_HUMAN	65003	MRPL11	0.49
	RS23_HUMAN	6228	RPS23	0.49
	RT11_HUMAN	64963	MRPS11	0.49
	SERC1_HUMAN	57515	SERINC1	0.49
	SQRD_HUMAN	58472	SQRDL	0.49
	SSBP_HUMAN	6742	SSBP1	0.49
	SURF1_HUMAN	6834	SURF1	0.49
	TOM22_HUMAN	56993	TOMM22	0.49
SH3GLB2-Q9NR46	SHLB1_HUMAN	51100	SH3GLB1	0.9
	SH3K1_HUMAN	30011	SH3KBP1	0.87
	FKBP4_HUMAN	2288	FKBP4	0.72
	KDM1A_HUMAN	23028	KDM1A	0.72
	PA2G4_HUMAN	5036	PA2G4	0.72
	PGK1_HUMAN	5230	PGK1	0.72
	UBA5_HUMAN	79876	UBA5	0.72
	RHOA_HUMAN	387	RHOA	0.68
	AASD1_HUMAN	80755	AARSD1	0.63
	BECN1_HUMAN	8678	BECN1	0.63
	BLMH_HUMAN	642	BLMH	0.63
	CALU_HUMAN	813	CALU	0.63
	CD158_HUMAN	339965	CCDC158	0.63
	CRTAP_HUMAN	10491	CRTAP	0.63
	GA45G_HUMAN	10912	GADD45G	0.63
	GIT2_HUMAN	9815	GIT2	0.63
	LZTL1_HUMAN	54585	LZTFL1	0.63
	MAGA1_HUMAN	4100	MAGEA1	0.63
	RUSD2_HUMAN	27079	RPUSD2	0.63
	SH3G1_HUMAN	6455	SH3GL1	0.63
	SHLB2_HUMAN	56904	SH3GLB2	0.63
	SREK1_HUMAN	140890	SREK1	0.63
	T2EA_HUMAN	2960	GTF2E1	0.63
	TBCD_HUMAN	6904	TBCD	0.63
	THG1_HUMAN	54974	THG1L	0.63
	U5S1_HUMAN	9343	EFTUD2	0.63
	CADH1_HUMAN	999	CDH1	0.49
	CCD41_HUMAN	51134	CCDC41	0.49
	EFHC1_HUMAN	114327	EFHC1	0.49
	MED4_HUMAN	29079	MED4	0.49
	PICAL_HUMAN	8301	PICALM	0.49
	PP6R2_HUMAN	9701	PPP6R2	0.49
	STK4_HUMAN	6789	STK4	0.49
	CSF1R_HUMAN	1436	CSF1R	0
	ERBB3_HUMAN	2065	ERBB3	0
	ERBB4_HUMAN	2066	ERBB4	0
	FGFR2_HUMAN	2263	FGFR2	0
	FGFR3_HUMAN	2261	FGFR3	0
	FGFR4_HUMAN	2264	FGFR4	0
	IGF1R_HUMAN	3480	IGF1R	0
	KIT_HUMAN	3815	KIT	0
	PGFRA_HUMAN	5156	PDGFRA	0
	VGFR1_HUMAN	2321	FLT1	0
	VGFR2_HUMAN	3791	KDR	0
SLC25A22-Q9H936	CLN3_HUMAN	1201	CLN3	0.82
	CASP4_HUMAN	837	CASP4	0.76
	PSD13_HUMAN	5719	PSMD13	0.76
	T22D1_HUMAN	8848	TSC22D1	0.76
	DNLZ_HUMAN	728489	DNLZ	0.73
	GHC2_HUMAN	83733	SLC25A18	0.73
	WDTC1_HUMAN	23038	WDTC1	0.73
	AGO4_HUMAN	192670	EIF2C4	0.72
	ARAF_HUMAN	369	ARAF	0.72
	IKKB_HUMAN	3551	IKBKB	0.72
	ILK_HUMAN	3611	ILK	0.72
	KDM5C_HUMAN	8242	KDM5C	0.72
	LIMK2_HUMAN	3985	LIMK2	0.72
	LMTK1_HUMAN	9625	AATK	0.72
	NEST_HUMAN	10763	NES	0.72
	ZN673_HUMAN	55634	ZNF673	0.72
	AT1A3_HUMAN	478	ATP1A3	0.63
	CLN5_HUMAN	1203	CLN5	0.63
	CUL3_HUMAN	8452	CUL3	0.63
	CUL4A_HUMAN	8451	CUL4A	0.63
	FBX6_HUMAN	26270	FBXO6	0.63
	LRRK2_HUMAN	120892	LRRK2	0.63
	MDC1_HUMAN	9656	MDC1	0.63
	MERL_HUMAN	4771	NF2	0.63
	NFKB1_HUMAN	4790	NFKB1	0.63
	NTRK1_HUMAN	4914	NTRK1	0.63
	RING2_HUMAN	6045	RNF2	0.63
	RIPK4_HUMAN	54101	RIPK4	0.63
	S38A1_HUMAN	81539	SLC38A1	0.63
	TNR14_HUMAN	8764	TNFRSF14	0.63
	WRP73_HUMAN	49856	WRAP73	0.63
	DHSB_HUMAN	6390	SDHB	0.49
	FAF2_HUMAN	23197	FAF2	0.49
UQCRB-P14927	CY1_HUMAN	1537	CYC1	0.85
	MAGA4_HUMAN	4103	MAGEA4	0.83
	QCR1_HUMAN	7384	UQCRC1	0.8
	CYB_HUMAN	4519	CYTB	0.79
	CX6B1_HUMAN	1340	COX6B1	0.74
	COX1_HUMAN	4512	COX1	0.73
	COX7R_HUMAN	9167	COX7A2L	0.73
	MY18A_HUMAN	399687	MYO18A	0.73
	QCR2_HUMAN	7385	UQCRC2	0.73
	QCR6_HUMAN	7388	UQCRH	0.73
	QCR8_HUMAN	27089	UQCRQ	0.73
	S10AA_HUMAN	6281	S100A10	0.73
	UHRF1_HUMAN	29128	UHRF1	0.73
	NDUAB_HUMAN	126328	NDUFA11	0.72
	1A1L1_HUMAN	84680	ACCS	0.63
	ACTB_HUMAN	60	ACTB	0.63
	ACTBL_HUMAN	345651	ACTBL2	0.63
	APOOL_HUMAN	139322	APOOL	0.63
	CEP76_HUMAN	79959	CEP76	0.63
	CISD3_HUMAN	284106	CISD3	0.63
	HSPB1_HUMAN	3315	HSPB1	0.63
	KPCA_HUMAN	5578	PRKCA	0.63
	MAGA1_HUMAN	4100	MAGEA1	0.63
	MDM2_HUMAN	4193	MDM2	0.63
	NDUA4_HUMAN	4697	NDUFA4	0.63
	NDUS3_HUMAN	4722	NDUFS3	0.63
	NMES1_HUMAN	84419	C15orf48	0.63
	PHLP2_HUMAN	23035	PHLPP2	0.63
	PTPM1_HUMAN	114971	PTPMT1	0.63
	QCR9_HUMAN	29796	UCRC	0.63
	RBEL1_HUMAN	55684	PARF	0.63
	ZO1_HUMAN	7082	TJP1	0.63
	COX5A_HUMAN	9377	COX5A	0.59
	DHSA_HUMAN	6389	SDHA	0.59
	NDUS4_HUMAN	4724	NDUFS4	0.59
	UCRI_HUMAN	7386	UQCRFS1	0.56
	AL1B1_HUMAN	219	ALDH1B1	0.49
	AT1B1_HUMAN	481	ATP1B1	0.49
	AT1B3_HUMAN	483	ATP1B3	0.49
	AT5F1_HUMAN	515	ATP5F1	0.49
	COX41_HUMAN	1327	COX4I1	0.49
	DHSB_HUMAN	6390	SDHB	0.49
	ML12A_HUMAN	10627	MYL12A	0.49
	NDUA8_HUMAN	4702	NDUFA8	0.49
	NDUAA_HUMAN	4705	NDUFA10	0.49
	NDUAC_HUMAN	55967	NDUFA12	0.49
	NDUB8_HUMAN	4714	NDUFB8	0.49
	NDUBB_HUMAN	54539	NDUFB11	0.49
	NDUS1_HUMAN	4719	NDUFS1	0.49
	NDUV1_HUMAN	4723	NDUFV1	0.49
	OST48_HUMAN	1650	DDOST	0.49
	PM34_HUMAN	10478	SLC25A17	0.49
	RL11_HUMAN	6135	RPL11	0.49
	RL14_HUMAN	9045	RPL14	0.49
	RL23_HUMAN	9349	RPL23	0.49
	RL6_HUMAN	6128	RPL6	0.49
	RL9_HUMAN	6133	RPL9	0.49
	RS10_HUMAN	6204	RPS10	0.49
	RS16_HUMAN	6217	RPS16	0.49
	RS2_HUMAN	6187	RPS2	0.49
	THIL_HUMAN	38	ACAT1	0.49
	TIM10_HUMAN	26519	TIMM10	0.49
	VAPA_HUMAN	9218	VAPA	0.49
	VDAC1_HUMAN	7416	VDAC1	0.49
UQCRFS1-P47985	LYRM7_HUMAN	90624	LYRM7	0.87
	NDUA9_HUMAN	4704	NDUFA9	0.82
	CY1_HUMAN	1537	CYC1	0.76
	CX6B1_HUMAN	1340	COX6B1	0.73
	ICT1_HUMAN	3396	ICT1	0.73
	FOXS1_HUMAN	2307	FOXS1	0.72
	GOT1B_HUMAN	51026	GOLT1B	0.72
	GRP75_HUMAN	3313	HSPA9	0.72
	HSC20_HUMAN	150274	HSCB	0.72
	ISCU_HUMAN	23479	ISCU	0.72
	NDUAB_HUMAN	126328	NDUFA11	0.72
	NDUAC_HUMAN	55967	NDUFA12	0.72
	NDUAD_HUMAN	51079	NDUFA13	0.72
	NDUS5_HUMAN	4725	NDUFS5	0.72
	VAPA_HUMAN	9218	VAPA	0.72
	CABYR_HUMAN	26256	CABYR	0.63
	CISD3_HUMAN	284106	CISD3	0.63
	COX6C_HUMAN	1345	COX6C	0.63
	MOV10_HUMAN	4343	MOV10	0.63
	MYC_HUMAN	4609	MYC	0.63
	NDUA4_HUMAN	4697	NDUFA4	0.63
	NDUS3_HUMAN	4722	NDUFS3	0.63
	NMES1_HUMAN	84419	C15orf48	0.63
	NXF1_HUMAN	10482	NXF1	0.63
	PAF_HUMAN	9768	KIAA0101	0.63
	PELI2_HUMAN	57161	PELI2	0.63
	PELI3_HUMAN	246330	PELI3	0.63
	PTPM1_HUMAN	114971	PTPMT1	0.63
	RELB_HUMAN	5971	RELB	0.63
	SOX5_HUMAN	6660	SOX5	0.63
	VHL_HUMAN	7428	VHL	0.63
	ZN532_HUMAN	55205	ZNF532	0.63
	DHSA_HUMAN	6389	SDHA	0.59
	QCR1_HUMAN	7384	UQCRC1	0.58
	CYB_HUMAN	4519	CYTB	0.56
	DHSB_HUMAN	6390	SDHB	0.56
	QCR7_HUMAN	7381	UQCRB	0.56
	AL1B1_HUMAN	219	ALDH1B1	0.49
	AT1B1_HUMAN	481	ATP1B1	0.49
	ATIF1_HUMAN	93974	ATPIF1	0.49
	ATP5J_HUMAN	522	ATP5J	0.49
	BCS1_HUMAN	617	BCS1L	0.49
	CYB5B_HUMAN	80777	CYB5B	0.49
	CYC_HUMAN	54205	CYCS	0.49
	ERGI1_HUMAN	57222	ERGIC1	0.49
	FKBP8_HUMAN	23770	FKBP8	0.49
	GSTO1_HUMAN	9446	GSTO1	0.49
	IF4A1_HUMAN	1973	EIF4A1	0.49
	ILVBL_HUMAN	10994	ILVBL	0.49
	LEG1_HUMAN	3956	LGALS1	0.49
	LYAG_HUMAN	2548	GAA	0.49
	MDHC_HUMAN	4190	MDH1	0.49
	MGT4B_HUMAN	11282	MGAT4B	0.49
	MPV17_HUMAN	4358	MPV17	0.49
	MRP2_HUMAN	1244	ABCC2	0.49
	NDUB4_HUMAN	4710	NDUFB4	0.49
	NDUB8_HUMAN	4714	NDUFB8	0.49
	NDUV1_HUMAN	4723	NDUFV1	0.49
	NHRF1_HUMAN	9368	SLC9A3R1	0.49
	OAT_HUMAN	4942	OAT	0.49
	PGM1_HUMAN	5236	PGM1	0.49
	PPAL_HUMAN	53	ACP2	0.49
	QCR8_HUMAN	27089	UQCRQ	0.49
	RAB14_HUMAN	51552	RAB14	0.49
	SBP1_HUMAN	8991	SELENBP1	0.49
	SCOT1_HUMAN	5019	OXCT1	0.49
	SDHF2_HUMAN	54949	SDHAF2	0.49
	SEPT9_HUMAN	10801	SEPT9	0.49
	SERA_HUMAN	26227	PHGDH	0.49
	SFR15_HUMAN	57466	SFRS15	0.49
	SFXN1_HUMAN	94081	SFXN1	0.49
	SRSF3_HUMAN	6428	SRSF3	0.49
	THIL_HUMAN	38	ACAT1	0.49
	THTM_HUMAN	4357	MPST	0.49
	TIM9_HUMAN	26520	TIMM9	0.49
	TM9S4_HUMAN	9777	TM9SF4	0.49
	TOM7_HUMAN	54543	TOMM7	0.49
	TPIS_HUMAN	7167	TPI1	0.49
	TSR1_HUMAN	55720	TSR1	0.49
	TXD17_HUMAN	84817	TXNDC17	0.49
	UBP7_HUMAN	7874	USP7	0.49
	VAPB_HUMAN	9217	VAPB	0.49
	XPP1_HUMAN	7511	XPNPEP1	0.49
	ZN454_HUMAN	285676	ZNF454	0.49
UQCRH-P07919	CY1_HUMAN	1537	CYC1	0.82
	NPM_HUMAN	4869	NPM1	0.82
	PEX19_HUMAN	5824	PEX19	0.73
	QCR7_HUMAN	7381	UQCRB	0.73
	NDUAC_HUMAN	55967	NDUFA12	0.72
	OTUB1_HUMAN	55611	OTUB1	0.72
	HD_HUMAN	3064	HTT	0.68
	SIR3_HUMAN	23410	SIRT3	0.68
	ACTY_HUMAN	10120	ACTR1B	0.63
	ARL8A_HUMAN	127829	ARL8A	0.63
	ARP10_HUMAN	55860	ACTR10	0.63
	COX7R_HUMAN	9167	COX7A2L	0.63
	CYB_HUMAN	4519	CYTB	0.63
	DCTN2_HUMAN	10540	DCTN2	0.63
	DCTN3_HUMAN	11258	DCTN3	0.63
	DCTN4_HUMAN	51164	DCTN4	0.63
	DCTN5_HUMAN	84516	DCTN5	0.63
	DCTN6_HUMAN	10671	DCTN6	0.63
	DOC11_HUMAN	139818	DOCK11	0.63
	ERBB3_HUMAN	2065	ERBB3	0.63
	F131B_HUMAN	9715	FAM131B	0.63
	F189B_HUMAN	10712	FAM189B	0.63
	FUCO2_HUMAN	2519	FUCA2	0.63
	HDA10_HUMAN	83933	HDAC10	0.63
	ILEU_HUMAN	1992	SERPINB1	0.63
	MDM2_HUMAN	4193	MDM2	0.63
	PROC_HUMAN	5624	PROC	0.63
	QCR1_HUMAN	7384	UQCRC1	0.63
	QCR2_HUMAN	7385	UQCRC2	0.63
	QCR8_HUMAN	27089	UQCRQ	0.63
	RNF24_HUMAN	11237	RNF24	0.63
	S39A4_HUMAN	55630	SLC39A4	0.63
	TBB5_HUMAN	203068	TUBB	0.63
	EF1A1_HUMAN	1915	EEF1A1	0.49
	EF1B_HUMAN	1933	EEF1B2	0.49
	ILF3_HUMAN	3609	ILF3	0.49
	MPV17_HUMAN	4358	MPV17	0.49
	NDUS4_HUMAN	4724	NDUFS4	0.49
	NENF_HUMAN	29937	NENF	0.49
	RL4_HUMAN	6124	RPL4	0.49
	S15A2_HUMAN	6565	SLC15A2	0.49
	VA0D1_HUMAN	9114	ATP6V0D1	0.49
VAT1-Q99536	PHLP2_HUMAN	23035	PHLPP2	0.86
	H2AX_HUMAN	3014	H2AFX	0.72
	ATP4A_HUMAN	495	ATP4A	0.63
	CDK2_HUMAN	1017	CDK2	0.63
	IF2B_HUMAN	8894	EIF2S2	0.63
	K6PP_HUMAN	5214	PFKP	0.63
	MK06_HUMAN	5597	MAPK6	0.63
	MVP_HUMAN	9961	MVP	0.63
	NCBP1_HUMAN	4686	NCBP1	0.63
	NTRK1_HUMAN	4914	NTRK1	0.63
	P53_HUMAN	7157	TP53	0.63
	PLIN3_HUMAN	10226	PLIN3	0.63
	PRKN2_HUMAN	5071	PARK2	0.63
	PTBP3_HUMAN	9991	PTBP3	0.63
	S10AD_HUMAN	6284	S100A13	0.63
	SYG_HUMAN	2617	GARS	0.63
	TTC1_HUMAN	7265	TTC1	0.63
	RASN_HUMAN	4893	NRAS	0.49
	TM216_HUMAN	51259	TMEM216	0.49
	WDR12_HUMAN	55759	WDR12	0.49
	WDR74_HUMAN	54663	WDR74	0.49
	ZFY21_HUMAN	79038	ZFYVE21	0.49
P13073 _ COX4I1 COX4	CCD56_HUMAN	28958	CCDC56	0.82
	COX1_HUMAN	4512	COX1	0.81
	CG055_HUMAN	154791	C7orf55	0.73
	COX5A_HUMAN	9377	COX5A	0.73
	ODB2_HUMAN	1629	DBT	0.73
	GOT1B_HUMAN	51026	GOLT1B	0.72
	ICT1_HUMAN	3396	ICT1	0.72
	JAK3_HUMAN	3718	JAK3	0.72
	LFG4_HUMAN	51643	TMBIM4	0.72
	MMGT1_HUMAN	93380	MMGT1	0.72
	NELFD_HUMAN	51497	TH1L	0.72
	TBG1_HUMAN	7283	TUBG1	0.72
	COX2_HUMAN	4513	COX2	0.68
	COR1A_HUMAN	11151	CORO1A	0.63
	CX6A2_HUMAN	1339	COX6A2	0.63
	DMKN_HUMAN	93099	DMKN	0.63
	DUS19_HUMAN	142679	DUSP19	0.63
	DUS1_HUMAN	1843	DUSP1	0.63
	DUS21_HUMAN	63904	DUSP21	0.63
	DUS6_HUMAN	1848	DUSP6	0.63
	ECHM_HUMAN	1892	ECHS1	0.63
	EPN1_HUMAN	29924	EPN1	0.63
	FAF2_HUMAN	23197	FAF2	0.63
	GCSP_HUMAN	2731	GLDC	0.63
	IKKE_HUMAN	9641	IKBKE	0.63
	MCL1_HUMAN	4170	MCL1	0.63
	MDN1_HUMAN	23195	MDN1	0.63
	MTMRB_HUMAN	10903	MTMR11	0.63
	PPM1E_HUMAN	22843	PPM1E	0.63
	SDCB1_HUMAN	6386	SDCBP	0.63
	SRBP2_HUMAN	6721	SREBF2	0.63
	TIM21_HUMAN	29090	TIMM21	0.63
	TSP1_HUMAN	7057	THBS1	0.63
	CMC2_HUMAN	10165	SLC25A13	0.58
	A4_HUMAN	351	APP	0.56
	CH60_HUMAN	3329	HSPD1	0.55
	DBLOH_HUMAN	56616	DIABLO	0.55
	ALDOA_HUMAN	226	ALDOA	0.49
	ATPD_HUMAN	513	ATP5D	0.49
	ATPO_HUMAN	539	ATP5O	0.49
	BAP29_HUMAN	55973	BCAP29	0.49
	BAP31_HUMAN	10134	BCAP31	0.49
	CISD1_HUMAN	55847	CISD1	0.49
	CISD2_HUMAN	493856	CISD2	0.49
	DHSB_HUMAN	6390	SDHB	0.49
	GBB1_HUMAN	2782	GNB1	0.49
	MAGT1_HUMAN	84061	MAGT1	0.49
	NDUA2_HUMAN	4695	NDUFA2	0.49
	NDUAA_HUMAN	4705	NDUFA10	0.49
	NDUB7_HUMAN	4713	NDUFB7	0.49
	NDUS4_HUMAN	4724	NDUFS4	0.49
	OST48_HUMAN	1650	DDOST	0.49
	PHB2_HUMAN	11331	PHB2	0.49
	PHB_HUMAN	5245	PHB	0.49
	QCR2_HUMAN	7385	UQCRC2	0.49
	QCR7_HUMAN	7381	UQCRB	0.49
	SSRD_HUMAN	6748	SSR4	0.49
	SSRG_HUMAN	6747	SSR3	0.49
	TPM1_HUMAN	7168	TPM1	0.49
	TPM2_HUMAN	7169	TPM2	0.49
	TPM3_HUMAN	7170	TPM3	0.49
	TPM4_HUMAN	7171	TPM4	0.49
	VAPA_HUMAN	9218	VAPA	0.49
	VAPB_HUMAN	9217	VAPB	0.49
	VATA_HUMAN	523	ATP6V1A	0.49
	VATE1_HUMAN	529	ATP6V1E1	0.49
	VDAC1_HUMAN	7416	VDAC1	0.49
	VDAC2_HUMAN	7417	VDAC2	0.49
	VDAC3_HUMAN	7419	VDAC3	0.49
P20674_ COX5A	CCD56_HUMAN	28958	CCDC56	0.82
	COX1_HUMAN	4512	COX1	0.82
	COX41_HUMAN	1327	COX4I1	0.73
	BRD2_HUMAN	6046	BRD2	0.72
	G3BP1_HUMAN	10146	G3BP1	0.72
	GOT1B_HUMAN	51026	GOLT1B	0.72
	HNRPQ_HUMAN	10492	SYNCRIP	0.72
	KDM1B_HUMAN	221656	KDM1B	0.72
	KIF22_HUMAN	3835	KIF22	0.72
	NELFD_HUMAN	51497	TH1L	0.72
	PP2BB_HUMAN	5532	PPP3CB	0.72
	RPGF2_HUMAN	9693	RAPGEF2	0.72
	URP2_HUMAN	83706	FERMT3	0.72
	HD_HUMAN	3064	HTT	0.68
	CHC10_HUMAN	400916	CHCHD10	0.63
	CHCH2_HUMAN	51142	CHCHD2	0.63
	CISD3_HUMAN	284106	CISD3	0.63
	COQ9_HUMAN	57017	COQ9	0.63
	COX6C_HUMAN	1345	COX6C	0.63
	COX7R_HUMAN	9167	COX7A2L	0.63
	CSN6_HUMAN	10980	COPS6	0.63
	CUL7_HUMAN	9820	CUL7	0.63
	CX6A2_HUMAN	1339	COX6A2	0.63
	DUS19_HUMAN	142679	DUSP19	0.63
	EPM2A_HUMAN	7957	EPM2A	0.63
	EXOS8_HUMAN	11340	EXOSC8	0.63
	HTRA1_HUMAN	5654	HTRA1	0.63
	K1C40_HUMAN	125115	KRT40	0.63
	K1H1_HUMAN	3881	KRT31	0.63
	LFG4_HUMAN	51643	TMBIM4	0.63
	MDM2_HUMAN	4193	MDM2	0.63
	MYOME_HUMAN	9659	PDE4DIP	0.63
	NDUA4_HUMAN	4697	NDUFA4	0.63
	NMES1_HUMAN	84419	C15orf48	0.63
	OPA3_HUMAN	80207	OPA3	0.63
	OTUB1_HUMAN	55611	OTUB1	0.63
	PINX1_HUMAN	54984	PINX1	0.63
	PTPM1_HUMAN	114971	PTPMT1	0.63
	UNK_HUMAN	85451	UNK	0.63
	VHL_HUMAN	7428	VHL	0.63
	ZNT9_HUMAN	10463	SLC30A9	0.63
	QCR7_HUMAN	7381	UQCRB	0.59
	CMC2_HUMAN	10165	SLC25A13	0.58
	COX2_HUMAN	4513	COX2	0.58
	COX5B_HUMAN	1329	COX5B	0.56
	ATPD_HUMAN	513	ATP5D	0.49
	CLPP_HUMAN	8192	CLPP	0.49
	CX6B1_HUMAN	1340	COX6B1	0.49
	CY1_HUMAN	1537	CYC1	0.49
	DBPA_HUMAN	8531	CSDA	0.49
	NDUV1_HUMAN	4723	NDUFV1	0.49
	NEMF_HUMAN	9147	NEMF	0.49
	NONO_HUMAN	4841	NONO	0.49
	ODO1_HUMAN	4967	OGDH	0.49
	ODPB_HUMAN	5162	PDHB	0.49
	PSD11_HUMAN	5717	PSMD11	0.49
	RAB8A_HUMAN	4218	RAB8A	0.49
	ROA0_HUMAN	10949	HNRNPA0	0.49
	RT29_HUMAN	7818	DAP3	0.49
	S38A2_HUMAN	54407	SLC38A2	0.49
	SFPQ_HUMAN	6421	SFPQ	0.49
	TIM9_HUMAN	26520	TIMM9	0.49
	TPM1_HUMAN	7168	TPM1	0.49
	TPM3_HUMAN	7170	TPM3	0.49
	TPM4_HUMAN	7171	TPM4	0.49
	VDAC3_HUMAN	7419	VDAC3	0.49
	YBOX1_HUMAN	4904	YBX1	0.49
P09669_ COX6C	PTN_HUMAN	5764	PTN	0.73
	CAZA2_HUMAN	830	CAPZA2	0.72
	CRK_HUMAN	1398	CRK	0.72
	NDUAC_HUMAN	55967	NDUFA12	0.72
	NELFD_HUMAN	51497	TH1L	0.72
	RAB2A_HUMAN	5862	RAB2A	0.72
	VAPA_HUMAN	9218	VAPA	0.72
	HD_HUMAN	3064	HTT	0.68
	APOOL_HUMAN	139322	APOOL	0.63
	CCD56_HUMAN	28958	CCDC56	0.63
	CHC10_HUMAN	400916	CHCHD10	0.63
	CHCH2_HUMAN	51142	CHCHD2	0.63
	CISD3_HUMAN	284106	CISD3	0.63
	COQ2_HUMAN	27235	COQ2	0.63
	COQ9_HUMAN	57017	COQ9	0.63
	COX1_HUMAN	4512	COX1	0.63
	COX5A_HUMAN	9377	COX5A	0.63
	CX6A2_HUMAN	1339	COX6A2	0.63
	CX6B1_HUMAN	1340	COX6B1	0.63
	LRRK2_HUMAN	120892	LRRK2	0.63
	NDUA4_HUMAN	4697	NDUFA4	0.63
	NDUB8_HUMAN	4714	NDUFB8	0.63
	NDUS3_HUMAN	4722	NDUFS3	0.63
	NMES1_HUMAN	84419	C15orf48	0.63
	OCAD1_HUMAN	54940	OCIAD1	0.63
	OTUB1_HUMAN	55611	OTUB1	0.63
	RAC1_HUMAN	5879	RAC1	0.63
	SURF1_HUMAN	6834	SURF1	0.63
	TIM21_HUMAN	29090	TIMM21	0.63
	UCRI_HUMAN	7386	UQCRFS1	0.63
	ZN363_HUMAN	25898	RCHY1	0.63
	CMC2_HUMAN	10165	SLC25A13	0.58
	COX2_HUMAN	4513	COX2	0.58
	PHB_HUMAN	5245	PHB	0.56
	T2FB_HUMAN	2963	GTF2F2	0.49
P15954_ COX7C	MDM2_HUMAN	4193	MDM2	0.63
	NDUA4_HUMAN	4697	NDUFA4	0.63
	NMES1_HUMAN	84419	C15orf48	0.63
	COX2_HUMAN	4513	COX2	0.58
	CLPP_HUMAN	8192	CLPP	0.49
P00395_ MT-CO1	CCD56_HUMAN	28958	CCDC56	0.87
	COX14_HUMAN	84987	COX14	0.82
	COX5A_HUMAN	9377	COX5A	0.82
	COX41_HUMAN	1327	COX4I1	0.81
	ASGR2_HUMAN	433	ASGR2	0.73
	EDNRA_HUMAN	1909	EDNRA	0.73
	F134C_HUMAN	162427	FAM134C	0.73
	P2Y12_HUMAN	64805	P2RY12	0.73
	QCR7_HUMAN	7381	UQCRB	0.73
	KCMB1_HUMAN	3779	KCNMB1	0.67
	APJ_HUMAN	187	APLNR	0.63
	CDC42_HUMAN	998	CDC42	0.63
	CG044_HUMAN	55744	C7orf44	0.63
	CLC4G_HUMAN	339390	CLEC4G	0.63
	COX2_HUMAN	4513	COX2	0.63
	COX6C_HUMAN	1345	COX6C	0.63
	COXM1_HUMAN	152100	CMC1	0.63
	CX6A2_HUMAN	1339	COX6A2	0.63
	DNLI4_HUMAN	3981	LIG4	0.63
	GP141_HUMAN	353345	GPR141	0.63
	GPR52_HUMAN	9293	GPR52	0.63
	GRPR_HUMAN	2925	GRPR	0.63
	HSPB2_HUMAN	3316	HSPB2	0.63
	I27RA_HUMAN	9466	IL27RA	0.63
	MEOX2_HUMAN	4223	MEOX2	0.63
	NDUB8_HUMAN	4714	NDUFB8	0.63
	NK1R_HUMAN	6869	TACR1	0.63
	OPRM_HUMAN	4988	OPRM1	0.63
	PRDX4_HUMAN	10549	PRDX4	0.63
	PSL1_HUMAN	56928	SPPL2B	0.63
	QCR8_HUMAN	27089	UQCRQ	0.63
	S15A1_HUMAN	6564	SLC15A1	0.63
	S22A9_HUMAN	114571	SLC22A9	0.63
	SC5A8_HUMAN	160728	SLC5A8	0.63
	SMAD1_HUMAN	4086	SMAD1	0.63
	TIM21_HUMAN	29090	TIMM21	0.63
	UXS1_HUMAN	80146	UXS1	0.63
	VIPR1_HUMAN	7433	VIPR1	0.63
	ADT2_HUMAN	292	SLC25A5	0.58
	NDUA9_HUMAN	4704	NDUFA9	0.58
	CH60_HUMAN	3329	HSPD1	0.55
	SYUA_HUMAN	6622	SNCA	0.49
