# Supplementary material for: Biological Implications of Differential Expression of Mitochondrial-Shaping Proteins in Parkinson’s Disease
Source: Antioxidants (Basel). 2017 Dec 21;7(1):1. doi: 10.3390/antiox7010001 (PMC5789311; doi:10.3390/antiox7010001)
Supplement: Supplementary file 1 [file antioxidants-07-00001-s001.zip › Supplementary tables/Supplementary table3.xlsx]

## Sheet: Sheet1
	REF.	UniProt	Gene symbol (bioDBnet)	Name	species	tissue	model	upregulated
	Licker2014	Q9H845	ACAD9	Acyl-CoA dehydrogenase family member 9, mitochondrial (ACAD-9) (EC 1.3.99.-)	homo sapiens	SN	patients	↓
	Licker2014	P11117	ACP2	Lysosomal acid phosphatase (LAP) (EC 3.1.3.2)	homo sapiens	SN	patients	↓
	Alberio2014	P60709	ACTB	Actin, cytoplasmic 1 (Beta-actin) [Cleaved into: Actin, cytoplasmic 1, N-terminally processed]	homo sapiens	SH-SY5Y cells	MPTP	↓
	Alberio2014	P60709	ACTB	Actin, cytoplasmic 1 (Beta-actin) [Cleaved into: Actin, cytoplasmic 1, N-terminally processed]	homo sapiens	SH-SY5Y cells	MPTP	↓
	Kulathingal2009	P84336	ACTB	Actin, cytoplasmic 1 (Beta-actin) [Cleaved into: Actin, cytoplasmic 1, N-terminally processed]	homo sapiens	SN	transfectant cell line (3D5)	↑
	Lippolis2015	P60709	ACTB	Actin, cytoplasmic 1 (Beta-actin) [Cleaved into: Actin, cytoplasmic 1, N-terminally processed]	homo sapiens	primary fibroblasts, PD patients		↑
	Pennington2010	P60709	ACTB	Actin, cytoplasmic 1 (Beta-actin) [Cleaved into: Actin, cytoplasmic 1, N-terminally processed]	homo sapiens	SH-SY5Y cells	alpha-synuclein WT	↑
	Pennington2010	P60709	ACTB	Actin, cytoplasmic 1 (Beta-actin) [Cleaved into: Actin, cytoplasmic 1, N-terminally processed]	homo sapiens	SH-SY5Y cells	alpha-synuclein WT	↑
	Alberio2014	Q562R1	ACTBL2	Beta-actin-like protein 2 (Kappa-actin)	homo sapiens	SH-SY5Y cells	MPTP	↓
	Lei2014	Q562R1	ACTBL2	Beta-actin-like protein 2 (Kappa-actin)	homo sapiens	SK-N-SH cells	Paraquat	↑
	Lei2014	P12814	ACTN1	Alpha-actinin-1	homo sapiens	SK-N-SH cells	Paraquat	↓
	van Dijk 2011	P30837	ALDH1B1, ALDH5, ALDHX	Aldehyde dehydrogenase X, mitochondrial (EC 1.2.1.3) (Aldehyde dehydrogenase 5) (Aldehyde dehydrogenase family 1 member B1)	Homo sapiens	Locus Ceruleus	patients	↑
	Alberio2010	P04075	ALDOA	Aldolase A	homo sapiens	catecholaminergic neuroblastoma cell line SH-SY5Y	DA	↑
	Alberio2010	Q8TBV2	ANXA2	Annexin A2	homo sapiens	catecholaminergic neuroblastoma cell line SH-SY5Y	DA	↑
	Alberio2014	P25705	ATP5A1	ATP synthase subunit alpha, mitochondrial	homo sapiens	SH-SY5Y cells	MPTP	↑
	Pennington2010	P25705	ATP5A1	ATP synthase subunit alpha, mitochondrial	homo sapiens	SH-SY5Y cells	alpha-synuclein WT	↑
	Lei2014	P25705	ATP5A1, ATP5A, ATP5AL2, ATPM	ATP synthase subunit alpha, mitochondrial	homo sapiens	SK-N-SH cells	Paraquat	↓
	Lei2014	P06576	ATP5B, ATPMB, ATPSB	ATP synthase subunit beta, mitochondrial	homo sapiens	SK-N-SH cells	Paraquat	↓
	Alberio2014	O75947	ATP5H	ATP synthase subunit d, mitochondrial	homo sapiens	SH-SY5Y cells	MPTP	↓
	Basso2004	O75947	ATP5H	ATP synthase subunit d, mitochondrial	homo sapiens	SN	patients	↑
	Licker2009	O75947	ATP5H My032	ATP synthase subunit d, mitochondrial	homo sapiens	SN	patients	↑
	Shi 2008	P56385	ATP5I	ATP synthase subunit e, mitochondrial	homo sapiens	brainstem	patients	↓
	Shi 2008	P56385	ATP5I	ATP synthase subunit e, mitochondrial	homo sapiens	isocortex	patients	↓
	Shi 2008	P56385	ATP5I	ATP synthase subunit e, mitochondrial	homo sapiens	Limbic	patients	↓
	Licker2014	P51572	BCAP31 BAP31 DXS1357E	B-cell receptor-associated protein 31 (BCR-associated protein 31) (Bap31) (6C6-AG tumor-associated antigen) (Protein CDM) (p28)	homo sapiens	SN	patients	↓
	Alberio2010	Q07021	C1QBP	Complement component 1 Q subcomponent-binding protein, mitochondrial	homo sapiens	catecholaminergic neuroblastoma cell line SH-SY5Y	alpha-synuclein	↑
	Alberio2014	Q07021	C1QBP	Complement component 1 Q subcomponent-binding protein	homo sapiens	SH-SY5Y cells	MPTP	↑
	Lippolis2015	P27797	CALR CRTC	Calreticulin (CALR)	homo sapiens	primary fibroblasts, PD patients		↓
	Kulathingal2009	P48643	CCT5	T-complex protein 1subunit epsilon	homo sapiens	SN	transfectant cell line (3D5)	↑
	Licker2014	P13073	COX4I1 COX4	Cytochrome c oxidase subunit 4 isoform 1, mitochondrial (Cytochrome c oxidase polypeptide IV) (Cytochrome c oxidase subunit IV isoform 1) (COX IV-1)	homo sapiens	SN	patients	↓
	Licker2014	P20674	COX5A	Cytochrome c oxidase subunit 5A, mitochondrial (Cytochrome c oxidase polypeptide Va)	homo sapiens	SN	patients	↓
	Licker2014	P09669	COX6C	Cytochrome c oxidase subunit 6C (Cytochrome c oxidase polypeptide VIc)	homo sapiens	SN	patients	↓
	Licker2014	O94760	DDAH1 DDAH	N(G),N(G)-dimethylarginine dimethylaminohydrolase 1 (DDAH-1) (Dimethylarginine dimethylaminohydrolase 1) (EC 3.5.3.18) (DDAHI) (Dimethylargininase-1)	homo sapiens	SN	patients	↑
	Licker2014	P39656	DDOST KIAA0115 OST48 OK/SW-cl.45	Dolichyl-diphosphooligosaccharide--protein glycosyltransferase 48 kDa subunit (DDOST 48 kDa subunit) (Oligosaccharyl transferase 48 kDa subunit)	homo sapiens	SN	patients	↓
	Jin et al.2006	O00429	DNM1L	Dynamin-like protein	homo sapiens	SN	patients	↓
	Lei2014	Q14204	DYNC1H1, DHC1, DNCH1, DNCL, DNECL, DYHC	Cytoplasmic dynein 1 heavy chain 1	homo sapiens	SK-N-SH cells	Paraquat	↑
	Alberio2014	P68104	EEF1A1	Elongation factor 1-alpha 1	homo sapiens	SH-SY5Y cells	MPTP	↑
	Licker2014	P68104	EEF1A1 EEF1A EF1A LENG7	Elongation factor 1-alpha 2	homo sapiens	SN	patients	↑
	Kulathingal2009	P24534	EEF1B2	Elongation factor 1-beta	homo sapiens	SN	transfectant cell line (3D5)	↑
	Licker2014	P24534	EEF1B2 EEF1B EF1B	Elongation factor 1-beta	homo sapiens	SN	patients	↓
	Jin et al.2006	P63241	EIF5A	Eukaryotic initiation factor 5A isoform I variant A	homo sapiens	SN	patients	↓
	Lei2014	P63241	EIF5A	isoform 2 of Eukaryotic translation initiation factor 5A-1	homo sapiens	SK-N-SH cells	Paraquat	↑
	van Dijk 2011	Q02790	FKBP4,FKBP52	Peptidyl-prolyl cis-trans isomerase FKBP4 (PPIase FKBP4) (EC 5.2.1.8) (51 kDa FK506-binding protein) (FKBP51) (52 kDa FK506-binding protein) (52 kDa FKBP) (FKBP-52) (59 kDa immunophilin) (p59) (FK506-binding protein 4) (FKBP-4) (FKBP59) (HSP-binding immunophilin) (HBI) (Immunophilin FKBP52) (Rotamase) [Cleaved into: Peptidyl-prolyl cis-trans isomerase FKBP4, N-terminally processed]	Homo sapiens	Locus Ceruleus	patients	↓
	Lei2014	Q14315	FLNC, ABPL, FLN2	Isoform 1 of Filamin-C	homo sapiens	SK-N-SH cells	Paraquat	↓
	Shi 2009	O75955	FLOT1	Flotillin-1	homo sapiens	brainstem	patients	↑
	Shi 2009	O75955	FLOT1	Flotillin-1	homo sapiens	isocortex	patients	↑
	Shi 2009	O75955	FLOT1	Flotillin-1	homo sapiens	Limbic	patients	↑
	van Dijk 2011	O75955	FLOT1	Flotillin-1	Homo sapiens	Locus Ceruleus	patients	↓
	Alberio2014	Q96AE4	FUBP1	Far upstream element-binding protein 1	homo sapiens	SH-SY5Y cells	MPTP	↑
	Lippolis2015	P41250	GARS	Glycyl-tRNA synthetase (SYG)	homo sapiens	primary fibroblasts, PD patients		↑
	Licker2014	Q9Y2Q3	GSTK1 HDCMD47P	Glutathione S-transferase kappa 1 (EC 2.5.1.18) (GST 13-13) (GST class-kappa) (GSTK1-1) (hGSTK1) (Glutathione S-transferase subunit 13)	homo sapiens	SN	patients	↓
	Halbgebauer2016(MAS VEM DE OUTROS ARTIGOS)	P78417	GSTO1	Glutathione S-transferase omega-1	homo sapiens	SN	PD	↓
	Halbgebauer2016(MAS VEM DE OUTROS ARTIGOS)	P78417	GSTO1	Glutathione S-transferase omega-1	homo sapiens	SN	PD	↑
	Jin et al.2006	P78417	GSTO1	Glutathione S-transferase omega-1	homo sapiens	SN	patients	↓
	Jin et al.2006	P78417	GSTO1	Glutathione S-transferase omega-1	homo sapiens	SN	patients	↓
	Alberio2014	P08238	HSP90AB1	Heat shock protein HSP 90-beta	homo sapiens	SH-SY5Y cells	MPTP	↑
	Kulathingal2009	P08238	HSP90AB1	Heat shock protein HSP-90 beta	homo sapiens	SN	transfectant cell line (3D5)	↑
	Kulathingal2009	P08238	HSP90AB1	Heat shock protein HSP-90 beta	homo sapiens	SN	transfectant cell line (3D5)	↑
	Alberio2014	P34931	HSPA1L	Heat shock 70 kDa protein 1-like	homo sapiens	SH-SY5Y cells	MPTP	↑
	Alberio2014	P11021	HSPA5	78 kDa glucose-regulated protein	homo sapiens	SH-SY5Y cells	MPTP	↑
	Lippolis2015	P11021	HSPA5 GRP78	78 kDa glucose-regulated protein	homo sapiens	primary fibroblasts, PD patients		↓
	Lippolis2015	P11021	HSPA5 GRP78	78 kDa glucose-regulated protein	homo sapiens	primary fibroblasts, PD patients		↓
	Kulathingal2009	P11142	HSPA8	Heat shock cognate 71 kDa protein	homo sapiens	SN	transfectant cell line (3D5)	↑
	Lippolis2015	P11142	HSPA8 HSC70, HSP73, HSPA10	Heat shock cognate 71 kDa protein isoform 1 (HSP7C)	homo sapiens	primary fibroblasts, PD patients		↑
	Alberio2014	P38646	HSPA9	Stress-70 protein, mitochondrial	homo sapiens	SH-SY5Y cells	MPTP	↑
	Halbgebauer2016(MAS VEM DE OUTROS ARTIGOS)	P38646	HSPA9	Stress-70 protein, mitochondrial	homo sapiens	Brain tissue	PD	↓
	Halbgebauer2016(MAS VEM DE OUTROS ARTIGOS)	P38646	HSPA9	Stress-70 protein, mitochondrial	homo sapiens	SN	PD	↓
	Jin et al.2006	P38646	HSPA9	Stress-70 protein, mitochondrial	homo sapiens	SN	patients	↓
	Pennington2010	P38646	HSPA9	Stress-70 protein, mitochondrial	homo sapiens	SH-SY5Y cells	alpha-synuclein WT	↓
	Shi 2008	P38646	HSPA9	Stress-70 protein, mitochondrial	homo sapiens	brainstem	patients	↓
	Shi 2008	P38646	HSPA9	Stress-70 protein, mitochondrial	homo sapiens	isocortex	patients	↓
	Shi 2008	P38646	HSPA9	Stress-70 protein, mitochondrial	homo sapiens	Limbic	patients	↓
	Licker2009	P38646	HSPA9 GRP75 HSPA9B mt-HSP70	Stress-70 protein, mitochondrial	homo sapiens	SN	patients	↓
	Shi 2009	P04792	HSPB1	Heat shock protein beta-1	homo sapiens	brainstem	patients	↑
	Shi 2009	P04792	HSPB1	Heat shock protein beta-1	homo sapiens	isocortex	patients	↑
	Shi 2009	P04792	HSPB1	Heat shock protein beta-1	homo sapiens	Limbic	patients	↑
	Lippolis2015	P04792	HSPB1 HSP27, HSP28	Heat shock protein beta-2	homo sapiens	primary fibroblasts, PD patients		↑
	Alberio2014	P10809	HSPD1	62 kDa heat shock protein, mitochondrial	homo sapiens	SH-SY5Y cells	MPTP	↑
	Jin et al.2006	P10809	HSPD1	63 kDa heat shock protein, mitochondrial	homo sapiens	SN	patients	↑
	Kulathingal2009	P10809	HSPD1	64 kDa heat shock protein, mitochondrial	homo sapiens	SN	transfectant cell line (3D5)	↑
	Pennington2010	P10809	HSPD1	60 kDa heat shock protein, mitochondrial	homo sapiens	SH-SY5Y cells	alpha-synuclein mutation (A53T)	↑
	Pennington2010	P10809	HSPD1	61 kDa heat shock protein, mitochondrial	homo sapiens	SH-SY5Y cells	alpha-synuclein WT	↑
	Lei2014	P10809	HSPD1, HSP60	65 kDa heat shock protein, mitochondrial	homo sapiens	SK-N-SH cells	Paraquat	↑
	Jin et al.2006	A1L0T0	ILVBL	Acetolactate synthase	homo sapiens	SN	patients	↓
	Alberio2014	Q16891	IMMT	Mitofilin	homo sapiens	SH-SY5Y cells	MPTP	↑
	Kulathingal2009	P07195	LDHB	L-lactate dehydrogenase B chain	homo sapiens	SN	transfectant cell line (3D5)	↑
	Lei2014	P07195	LDHB	L-lactate dehydrogenase B chain	homo sapiens	SK-N-SH cells	Paraquat	↑
	Licker2014	P07195	LDHB	L-lactate dehydrogenase B chain	homo sapiens	SN	patients	↑
	Lei2014	P09382	LGALS1	Galectin-1	homo sapiens	SK-N-SH cells	Paraquat	↓
	Licker2014	P02545	LMNA LMN1	Prelamin-A/C	homo sapiens	SN	patients	↑
	Lei2014	P02545	LMNA, LMN1	Prelamin-A/C	homo sapiens	SK-N-SH cells	Paraquat	↓
	Alberio2014	P40926	MDH2	Malate dehydrogenase, mitochondrial	homo sapiens	SH-SY5Y cells	MPTP	↑
	Lei2014	P40926	MDH2	Malate dehydrogenase, mitochondrial	homo sapiens	SK-N-SH cells	Paraquat	↓
	Licker2014	O95140	MFN2 CPRP1 KIAA0214	Mitofusin-2 (EC 3.6.5.-) (Transmembrane GTPase MFN2)	homo sapiens	SN	patients	↓
	Lei2014	P60660-1	MYL6	Isoform Non-muscle of Myosin light polypeptide 6	homo sapiens	SK-N-SH cells	Paraquat	↑
	Jin et al.2006	O95299	NDUFA10	NADH-ubiquinone oxidoreductase 42-kDa subunit, mitochondrial precursor	homo sapiens	SN	patients	↓
	Licker2009	O95299	NDUFA10	NADH ubiquinone 42 kDa subunit	homo sapiens	SN	patients	↓
	Jin et al.2006	Q86Y39	NDUFA11	NADH-ubiquinone oxidoreductase subunit B14.7	homo sapiens	SN	patients	↓
	Licker2014	O00483	NDUFA4	Cytochrome c oxidase subunit NDUFA4 (Complex I-MLRQ) (CI-MLRQ) (NADH-ubiquinone oxidoreductase MLRQ subunit)	homo sapiens	SN	patients	↓
	Pennington2010	P28331	NDUFS1	NADH dehydrogenase (ubiquinone) Fe−S protein 1, 75 kDa (NADH-coenzyme Q reductase)	homo sapiens	SH-SY5Y cells	alpha-synuclein WT	↓
	Alberio2014	O75489	NDUFS3	NADH dehydrogenase [ubiquinone] iron–sulfur protein 3	homo sapiens	SH-SY5Y cells	MPTP	↓
	Lei2014	Q15843	NEDD8	NEDD8 (Neddylin) (Neural precursor cell expressed developmentally down-regulated protein 8) (NEDD-8) (Ubiquitin-like protein Nedd8)	homo sapiens	SK-N-SH cells	Paraquat	↑
	Kulathingal2009	P06748	NPM1	Nucleophosmin	homo sapiens	SN	transfectant cell line (3D5)	↑
	Licker2014	P04181	OAT	Ornithine aminotransferase, mitochondrial (EC 2.6.1.13) (Ornithine delta-aminotransferase) (Ornithine--oxo-acid aminotransferase) [Cleaved into: Ornithine aminotransferase, hepatic form; Ornithine aminotransferase, renal form]	homo sapiens	SN	patients	↓
	Licker2014	Q02218	OGDH	2-oxoglutarate dehydrogenase, mitochondrial (EC 1.2.4.2) (2-oxoglutarate dehydrogenase complex component E1) (OGDC-E1) (Alpha-ketoglutarate dehydrogenase)	homo sapiens	SN	patients	↓
	Jin et al.2006	Q96FW1	OTUB1	Ubiquitin thioesterase	homo sapiens	SN	patients	↑
	Kulathingal2009	P30101	PDIA3	Protein disulfide-isomerase A3 precursor	homo sapiens	SN	transfectant cell line (3D5)	↑
	Lei2014	P30101	PDIA3, ERP57, ERP60, GRP58	Protein disulfide-isomerase A3	homo sapiens	SK-N-SH cells	Paraquat	↓
	Lei2014	P00558	PGK1, PGKA, MIG10, OK/SW-cl.110	Phosphoglycerate kinase 1	homo sapiens	SK-N-SH cells	Paraquat	↓
	Alberio2014	P35232	PHB	Prohibitin	homo sapiens	SH-SY5Y cells	MPTP	↑
	Alberio2014	P35232	PHB	Prohibitin	homo sapiens	SH-SY5Y cells	MPTP	↓
	Alberio2014	Q99623	PHB2	Prohibitin-2	homo sapiens	SH-SY5Y cells	MPTP	↑
	Jin et al.2006	Q13526	PIN1	Peptidyl-prolyl cis-trans isomerase NIMA-interacting 1	homo sapiens	SN	patients	↑
	Alberio2014	P62937	PPIA	Cyclophilin A	homo sapiens	SH-SY5Y cells	MPTP	↑
	Lippolis2015	P62937	PPIA CYPA	Peptidyl-prolyl cis–trans isomerase A (PPIA)	homo sapiens	primary fibroblasts, PD patients		↓
	Lippolis2015	Q13162	PRDX4	Peroxiredoxin-4 (PRDX4)	homo sapiens	primary fibroblasts, PD patients		↓
	Kulathingal2009	P25788	PSMA3	Proteasome subunit alpha type	homo sapiens	SN	transfectant cell line (3D5)	↑
	Halbgebauer2016(MAS VEM DE OUTROS ARTIGOS)	P54829	PTPN5	Tyrosine-protein phosphatase nonreceptor type 5	homo sapiens	SN	PD	↑
	Jin et al.2006	P54829	PTPN5	Protein-tyrosine phosphatase, non-receptor type 5	homo sapiens	SN	patients	↑
	Jin et al.2006	P61106	RAB14	Ras-related protein Rab-14	homo sapiens	SN	patients	↑
	Shi 2008	P61019	RAB2A	Ras-related protein Rab-2A	homo sapiens	brainstem	patients	↓
	Shi 2008	P61019	RAB2A	Ras-related protein Rab-2A	homo sapiens	isocortex	patients	↓
	Shi 2008	P61019	RAB2A	Ras-related protein Rab-2A	homo sapiens	Limbic	patients	↓
	Licker2014	P61019	RAB2A RAB2	Ras-related protein Rab-2A	homo sapiens	SN	patients	↓
	Licker2014	P63000	RAC1 TC25 MIG5	Ras-related C3 botulinum toxin substrate 1 (Cell migration-inducing gene 5 protein) (Ras-like protein TC25) (p21-Rac1)	homo sapiens	SN	patients	↑
	van Dijk 2011	Q9Y4G8	RAPGEF2, KIAA0313, NRAPGEP, PDZGEF1	Rap guanine nucleotide exchange factor 2 (Cyclic nucleotide ras GEF) (CNrasGEF) (Neural RAP guanine nucleotide exchange protein) (nRap GEP) (PDZ domain-containing guanine nucleotide exchange factor 1) (PDZ-GEF1) (RA-GEF-1) (Ras/Rap1-associating GEF-1)	Homo sapiens	Locus Ceruleus	patients	↓
	Lei2014	P61586	RHOA, ARH12, ARHA, RHO12	Transforming protein RhoA	homo sapiens	SK-N-SH cells	Paraquat	↓
	Jin et al.2006	P13489	RNH1	Placental ribonuclease inhibitor	homo sapiens	SN	patients	↑
	Licker2014	P04843	RPN1	Dolichyl-diphosphooligosaccharide--protein glycosyltransferase subunit 1 (Dolichyl-diphosphooligosaccharide--protein glycosyltransferase 67 kDa subunit) (Ribophorin I) (RPN-I) (Ribophorin-1)	homo sapiens	SN	patients	↓
	van Dijk 2011	P04843	RPN1	Dolichyl-diphosphooligosaccharide--protein glycosyltransferase subunit 1 (Dolichyl-diphosphooligosaccharide--protein glycosyltransferase 67 kDa subunit) (Ribophorin I) (RPN-I) (Ribophorin-1)	Homo sapiens	Locus Ceruleus	patients	↓
	Licker2014	P04844	RPN2	Dolichyl-diphosphooligosaccharide--protein glycosyltransferase subunit 2 (Dolichyl-diphosphooligosaccharide--protein glycosyltransferase 63 kDa subunit) (RIBIIR) (Ribophorin II) (RPN-II) (Ribophorin-2)	homo sapiens	SN	patients	↓
	Licker2014	P62244	RPS15A OK/SW-cl.82	40S ribosomal protein S15a (Small ribosomal subunit protein uS8)	homo sapiens	SN	patients	↓
	Licker2014	P23396	RPS3 OK/SW-cl.26	40S ribosomal protein S3 (EC 4.2.99.18) (Small ribosomal subunit protein uS3)	homo sapiens	SN	patients	↓
	Lippolis2015	P60903	S100A10 ANX2LG, CAL1L, CLP11	Protein S100-A10 (S10AA)	homo sapiens	primary fibroblasts, PD patients		↓
	Licker2014	Q9Y512	SAMM50 SAM50 CGI-51 TRG3	Sorting and assembly machinery component 50 homolog (Transformation-related gene 3 protein) (TRG-3)	homo sapiens	SN	patients	↓
	Licker2014	Q13228	SELENBP1 SBP	Selenium-binding protein 1 (56 kDa selenium-binding protein) (SBP56) (SP56)	homo sapiens	SN	patients	↑
	Alberio2014	Q9H9B4	SFXN1	Sideroflexin-1	homo sapiens	SH-SY5Y cells	MPTP	↑
	Jin et al.2006	Q9NR46	SH3GLB2	SH3-containing protein SH3GLB2	homo sapiens	SN	patients	↑
	Jin et al.2006	Q8IXJ6	SIRT2	Splice isoform 2 of Q8IXJ6 NAD-dependent deacetylase sirtuin 2	homo sapiens	SN	patients	↑
	Shi 2008	Q8IXJ6	SIRT2	NAD-dependent protein deacetylase sirtuin-2	homo sapiens	brainstem	patients	↑
	Shi 2008	Q8IXJ6	SIRT2	NAD-dependent protein deacetylase sirtuin-2	homo sapiens	isocortex	patients	↑
	Shi 2008	Q8IXJ6	SIRT2	NAD-dependent protein deacetylase sirtuin-2	homo sapiens	Limbic	patients	↑
	Alberio2014	Q9UJS0	SLC25A13	Calcium-binding mitochondrial carrier protein Aralar2	homo sapiens	SH-SY5Y cells	MPTP	↑
	van Dijk 2011	Q9H1K4	SLC25A18, GC2	Mitochondrial glutamate carrier 2 (GC-2) (Glutamate/H(+) symporter 2) (Solute carrier family 25 member 18)	Homo sapiens	Locus Ceruleus	patients	↑
	Alberio2014	P05141	SLC25A5	ADP/ATP translocase 2	homo sapiens	SH-SY5Y cells	MPTP	↑
	Licker2014	O14745	SLC9A3R1 NHERF NHERF1	Na(+)/H(+) exchange regulatory cofactor NHE-RF1 (NHERF-1) (Ezrin-radixin-moesin-binding phosphoprotein 50) (EBP50) (Regulatory cofactor of Na(+)/H(+) exchanger) (Sodium-hydrogen exchanger regulatory factor 1) (Solute carrier family 9 isoform A3 regulatory factor 1)	homo sapiens	SN	patients	↑
	Alberio2014	Q04837	SSBP1	Single-stranded DNA-binding protein	homo sapiens	SH-SY5Y cells	MPTP	↑
	van Dijk 2011	P55327	TPD52	Tumor protein D52 (Protein N8)	Homo sapiens	Locus Ceruleus	patients	↓
	Lippolis2015	P09493	TPM1	Tropomyosin alpha-1 chain isoform X10 (TPM1)	homo sapiens	primary fibroblasts, PD patients		↑
	Lippolis2015	P09493	TPM1	Tropomyosin alpha-1 chain isoform 5 (TPM1)	homo sapiens	primary fibroblasts, PD patients		↑
	Lei2014	P09493	TPM1, C15orf13, TMSA	Isoform 3 of Tropomyosin alpha-1 chain	homo sapiens	SK-N-SH cells	Paraquat	↓
	Lippolis2015	P07951	TPM2	Beta tropomyosin (TPM2)	homo sapiens	primary fibroblasts, PD patients		↑
	Lippolis2015	P06753	TPM3	Tropomyosin alpha-3 chain isoform 2 (TPM3)	homo sapiens	primary fibroblasts, PD patients		↑
	Lei2014	P67936	TPM4	Isoform 1 of Tropomyosin alpha-4 chain	homo sapiens	SK-N-SH cells	Paraquat	↓
	Lippolis2015	P67936	TPM4	Tropomyosin alpha-4 chain isoform 2 (TPM4)	homo sapiens	primary fibroblasts, PD patients		↑
	Pennington2010	Q71U36	TUBA1A	Tubulin alpha-1A chain	homo sapiens	SH-SY5Y cells	alpha-synuclein WT	↑
	Lei2014	Q71U36	TUBA1A, TUBA3	Tubulin alpha-1A chain	homo sapiens	SK-N-SH cells	Paraquat	↑
	Lei2014	P07437	TUBB, TUBB5, OK/SW-cl.56	Tubulin, beta	homo sapiens	SK-N-SH cells	Paraquat	↑
	Jin et al.2006	P68371	TUBB4B	Tubulin beta-2 chain	homo sapiens	SN	patients	↑
	Alberio2014	P49411	TUFM	Elongation factor Tu	homo sapiens	SH-SY5Y cells	MPTP	↓
	Alberio2014	P49411	TUFM	Elongation factor Tu	homo sapiens	SH-SY5Y cells	MPTP	↓
	Licker2014	P14927	UQCRB UQBP	Cytochrome b-c1 complex subunit 7 (Complex III subunit 7) (Complex III subunit VII) (QP-C) (Ubiquinol-cytochrome c reductase complex 14 kDa protein)	homo sapiens	SN	patients	↓
	Basso2004	P47985	UQCRFS1	Cytochrome b-c1 complex subunit Rieske, mitochondrial	homo sapiens	SN	patients	↑
	Halbgebauer2016(MAS VEM DE OUTROS ARTIGOS)	P47985	UQCRFS1	Cytochrome b-c1 complex subunit Rieske, mitochondrial	homo sapiens	SN	PD	↑
	Licker2009	P47985	UQCRFS1	Cytochrome b-c1 complex subunit Rieske, mitochondrial	homo sapiens	SN	patients	↑
	Lei2014	P07919	UQCRH	Cytochrome b-c1 complex subunit 6, mitochondrial	homo sapiens	SK-N-SH cells	Paraquat	↑
	van Dijk 2011	Q96IX5	USMG5, DAPIT, HCVFTP2, PD04912	Up-regulated during skeletal muscle growth protein 5 (Diabetes-associated protein in insulin-sensitive tissues) (HCV F-transactivated protein 2)	Homo sapiens	Locus Ceruleus	patients	↓
	Kulathingal2009	P55072	VCP	Transitional endoplasmic reticulum ATPase	homo sapiens	SN	transfectant cell line (3D5)	↑
	Lippolis2015	P55072	VCP	Transitional endoplasmic reticulum ATPase	homo sapiens	primary fibroblasts, PD patients		↑
	Alberio2014	P21796	VDAC1	Voltage-dependent anion-selective channel protein 1	homo sapiens	SH-SY5Y cells	MPTP	↑
	Alberio2014	P45880	VDAC2	Voltage-dependent anion-selective channel protein 2	homo sapiens	SH-SY5Y cells	MPTP	↑
	Lei2014	P45880	VDAC2	Isoform 2 of Voltage-dependent anion-selective channel protein 2	homo sapiens	SK-N-SH cells	Paraquat	↑
	Alberio2014	Q9Y277	VDAC3	Voltage-dependent anion-selective channel protein 3	homo sapiens	SH-SY5Y cells	MPTP	↑
	Licker2014	P08670	VIM	Vimentin	homo sapiens	SN	patients	↑
	Lippolis2015	P08670	VIM	Vimentin	homo sapiens	primary fibroblasts, PD patients		↓
	van Dijk 2011	P08670	VIM	Vimentin	Homo sapiens	Locus Ceruleus	patients	↑
	Halbgebauer2016(MAS VEM DE OUTROS ARTIGOS)	P62258	YWHAE	14-3-3 protein ipsilon	homo sapiens	SN	PD	↓
	Jin et al.2006	P62258	YWHAE	14-3-3 protein ipsilon	homo sapiens	SN	patients	↓
	Kulathingal2009	P62258	YWHAE	14-3-3 protein epsilon	homo sapiens	SN	transfectant cell line (3D5)	↑
	Kulathingal2009	P62258	YWHAE	14-3-3 protein epsilon	homo sapiens	SN	transfectant cell line (3D5)	↑
	Kulathingal2009	P63103	YWHAZ	14-3-3 protein zeta/delta	homo sapiens	SN	transfectant cell line (3D5)	↑
	Kulathingal2009	P63103	YWHAZ	14-3-3 protein zeta/delta	homo sapiens	SN	transfectant cell line (3D5)	↑
